# Supplementary material for: 2-(4-Fluoro­anilino)-3-(2-hydroxy­ethyl)quinazolin-4(3H)-one
Source: Acta Crystallogr Sect E Struct Rep Online. 2009 Feb 28;65(Pt 3):o638. doi: 10.1107/S1600536809006254 (PMC2968625; doi:10.1107/S1600536809006254)
Supplement: Supplementary file 1 [file e-65-0o638-sup1.cif]

##############################################################################
###                                                                        ###
###        Electronic paper (Acta Crystallographica Section E)             ###
###                                                                        ###
##############################################################################
#                                                                            #
# This CIF contains the data in a paper accepted for publication in Acta     #
# Crystallographica Section E. It conforms to the requirements of Notes      #
# for Authors for Section E, and has been peer reviewed under the auspices   #
# of the IUCr Commission on Journals.                                        #
#                                                                            #
# Full details of the Crystallographic Information File format               #
# are given in the paper "The Crystallographic Information File (CIF):       #
# a New Standard Archive File for Crystallography" by S. R. Hall, F. H.      #
# Allen and I. D. Brown [Acta Cryst. (1991), A47, 655-685].                  #
#                                                                            #
# The current version of the core CIF dictionary is obtainable from          #
# ftp://ftp.iucr.org/pub/cif_core.dic. The current version number is 2.4.    #
#                                                                            #
# Software is freely available for graphical display of the structure(s) in  #
# this CIF.  For information consult the CIF home page http://www.iucr.org/  #
# cif/home.html                                                              #
#                                                                            #
# This file may be used for bona fide research purposes within the           #
# scientific community so long as proper attribution is given to the journal # 
# article from which it was obtained.                                        #
#                                                                            #
##############################################################################
                                             
data_I
_audit_creation_method     SHELXL97
_chemical_name_systematic
;
2-(4-Fluoroanilino)-3-(2-hydroxyethyl)quinazolin-4(3<i>H</i>)-one
;
_chemical_name_common     ?
_chemical_formula_moiety     'C16 H14 F N3 O2'
_chemical_formula_sum     'C16 H14 F N3 O2'
_chemical_formula_iupac     'C16 H14 F N3 O2'
_chemical_formula_weight     299.30
_chemical_melting_point     ?
_symmetry_cell_setting     Monoclinic
_symmetry_space_group_name_H-M     'P 21/n'
_symmetry_space_group_name_Hall     '-P 2yn'
loop_
    _symmetry_equiv_pos_as_xyz
    'x, y, z'
    '-x+1/2, y+1/2, -z+1/2'
    '-x, -y, -z'
    'x-1/2, -y-1/2, z-1/2'
_cell_length_a     8.5737(8)
_cell_length_b     10.8268(10)
_cell_length_c     15.2490(13)
_cell_angle_alpha     90.00
_cell_angle_beta     104.4070(10)
_cell_angle_gamma     90.00
_cell_volume     1371.0(2)
_cell_formula_units_Z     4
_cell_measurement_reflns_used     3320
_cell_measurement_theta_min     2.33
_cell_measurement_theta_max     29.19
_cell_measurement_temperature     273(2)
_exptl_crystal_description     'Block'
_exptl_crystal_colour     'Colourless'
_exptl_crystal_size_max     0.10
_exptl_crystal_size_mid     0.10
_exptl_crystal_size_min     0.10
_exptl_crystal_density_diffrn     1.450
_exptl_crystal_density_meas     ?
_exptl_crystal_density_method     'Not measured'
_exptl_crystal_F_000     624
_exptl_absorpt_coefficient_mu     0.107
_exptl_absorpt_correction_type     'None'
_exptl_absorpt_process_details     ?
_exptl_absorpt_correction_T_min     ?
_exptl_absorpt_correction_T_max     ?
_exptl_special_details
;
;
_diffrn_ambient_temperature     273(2)
_diffrn_radiation_type     MoK\a
_diffrn_radiation_wavelength     0.71073
_diffrn_radiation_source     'Fine--focus sealed tube'
_diffrn_radiation_monochromator     'Graphite'
_diffrn_measurement_device_type     'Bruker SMART CCD area-detector'
_diffrn_measurement_method     '\f and \w'
_diffrn_detector_area_resol_mean     ?
_diffrn_reflns_number     8342
_diffrn_reflns_av_R_equivalents     0.0206
_diffrn_reflns_av_sigmaI/netI     0.0199
_diffrn_reflns_theta_min     2.33
_diffrn_reflns_theta_max     27.00
_diffrn_reflns_theta_full     27.00
_diffrn_measured_fraction_theta_max     0.997
_diffrn_measured_fraction_theta_full     0.997
_diffrn_reflns_limit_h_min     -10
_diffrn_reflns_limit_h_max     10
_diffrn_reflns_limit_k_min     -12
_diffrn_reflns_limit_k_max     13
_diffrn_reflns_limit_l_min     -19
_diffrn_reflns_limit_l_max     14
_diffrn_standards_number     ?
_diffrn_standards_interval_count     ?
_diffrn_standards_interval_time     ?
_diffrn_standards_decay_%     ?
_refine_special_details
;
 Refinement of <i>F</i>^2^ against ALL reflections. The weighted
 <i>R</i>--factor <i>wR</i> and goodness of fit <i>S</i> are based on
 <i>F</i>^2^, conventional <i>R</i>--factors <i>R</i> are based on <i>F</i>,
 with <i>F</i> set to zero for negative <i>F</i>^2^. The threshold expression
 of <i>F</i>^2^ > \s(<i>F</i>^2^) is used only for calculating
 <i>R</i>--factors(gt) <i>etc</i>. and is not relevant to the choice of
 reflections for refinement. <i>R</i>--factors based on <i>F</i>^2^ are
 statistically about twice as large as those based on <i>F</i>, and
 <i>R</i>--factors based on ALL data will be even larger.
;
_reflns_number_total     2976
_reflns_number_gt     2475
_reflns_threshold_expression     I>2\s(I)
_refine_ls_structure_factor_coef     Fsqd
_refine_ls_matrix_type     'Full'
_refine_ls_R_factor_all     0.0445
_refine_ls_R_factor_gt     0.0368
_refine_ls_wR_factor_gt     0.0975
_refine_ls_wR_factor_ref     0.1021
_refine_ls_goodness_of_fit_ref     1.055
_refine_ls_restrained_S_all     1.056
_refine_ls_number_reflns     2976
_refine_ls_number_parameters     205
_refine_ls_number_restraints     2
_refine_ls_hydrogen_treatment     mixed
_refine_ls_weighting_scheme     'Calc'
_refine_ls_weighting_details
          'calc w=1/[\s^2^(Fo^2^)+(0.0546P)^2^+0.157P] where P=(Fo^2^+2Fc^2^)/3'
_atom_sites_solution_hydrogens     'Geom'
_atom_sites_solution_primary     'Direct'
_atom_sites_solution_secondary     'Difmap'
_refine_ls_shift/su_max     0.001
_refine_ls_shift/su_mean     0.000
_refine_diff_density_max     0.130
_refine_diff_density_min     -0.235
_refine_ls_extinction_method     'None'
_refine_ls_extinction_coef     ?
loop_
    _atom_type_symbol
    _atom_type_description
    _atom_type_scat_dispersion_real
    _atom_type_scat_dispersion_imag
    _atom_type_scat_source
    'C' 'C' 0.0033 0.0016
                         'International Tables Vol C Tables 4.2.6.8 and 6.1.1.4'
    'H' 'H' 0.0000 0.0000
                         'International Tables Vol C Tables 4.2.6.8 and 6.1.1.4'
    'N' 'N' 0.0061 0.0033
                         'International Tables Vol C Tables 4.2.6.8 and 6.1.1.4'
    'O' 'O' 0.0106 0.0060
                         'International Tables Vol C Tables 4.2.6.8 and 6.1.1.4'
    'F' 'F' 0.0171 0.0103
                         'International Tables Vol C Tables 4.2.6.8 and 6.1.1.4'
_computing_data_collection     'SMART (Bruker, 2007)'
_computing_cell_refinement     'SMART (Bruker, 2007)'
_computing_data_reduction     'SAINT (Bruker, 2007)'
_computing_structure_solution     'SHELXS97 (Sheldrick, 2008)'
_computing_structure_refinement     'SHELXL97 (Sheldrick, 2008)'
_computing_molecular_graphics     'SHELXTL (Sheldrick, 2008)'
_computing_publication_material     'SHELXTL (Sheldrick, 2008)'
loop_
    _atom_site_type_symbol
    _atom_site_label
    _atom_site_fract_x
    _atom_site_fract_y
    _atom_site_fract_z
    _atom_site_U_iso_or_equiv
    _atom_site_adp_type
    _atom_site_calc_flag
    _atom_site_refinement_flags
    _atom_site_occupancy
    _atom_site_disorder_assembly
    _atom_site_disorder_group
    C C1 0.56770(14) 0.34529(11) -0.09177(9) 0.0442(3) Uani d . 1 . .
    C C2 0.59291(15) 0.34162(11) 0.00070(9) 0.0455(3) Uani d . 1 . .
    H H2 0.5444 0.2813 0.0283 0.055 Uiso calc R 1 . .
    C C3 0.69136(15) 0.42908(11) 0.05135(8) 0.0427(3) Uani d . 1 . .
    H H3 0.7096 0.4276 0.1141 0.051 Uiso calc R 1 . .
    C C4 0.76459(13) 0.52003(10) 0.01077(8) 0.0379(3) Uani d . 1 . .
    C C5 0.73709(15) 0.52084(12) -0.08302(8) 0.0438(3) Uani d . 1 . .
    H H5 0.7852 0.5807 -0.1113 0.053 Uiso calc R 1 . .
    C C6 0.63794(15) 0.43247(12) -0.13419(8) 0.0458(3) Uani d . 1 . .
    H H6 0.6193 0.4325 -0.1969 0.055 Uiso calc R 1 . .
    C C7 0.94732(13) 0.70237(10) 0.05017(7) 0.0377(3) Uani d . 1 . .
    C C8 1.13407(14) 0.86392(11) 0.11798(8) 0.0418(3) Uani d . 1 . .
    C C9 1.15360(14) 0.88561(11) 0.02741(8) 0.0402(3) Uani d . 1 . .
    C C10 1.06202(13) 0.81559(11) -0.04382(8) 0.0389(3) Uani d . 1 . .
    C C11 1.08192(15) 0.83508(12) -0.13148(8) 0.0462(3) Uani d . 1 . .
    H H11 1.0220 0.7892 -0.1798 0.055 Uiso calc R 1 . .
    C C12 1.18945(16) 0.92159(13) -0.14591(9) 0.0520(3) Uani d . 1 . .
    H H12 1.2025 0.9334 -0.2041 0.062 Uiso calc R 1 . .
    C C13 1.27943(17) 0.99209(13) -0.07485(10) 0.0549(3) Uani d . 1 . .
    H H13 1.3514 1.0510 -0.0857 0.066 Uiso calc R 1 . .
    C C14 1.26168(16) 0.97446(12) 0.01099(10) 0.0504(3) Uani d . 1 . .
    H H14 1.3215 1.0216 0.0586 0.060 Uiso calc R 1 . .
    C C15 0.97517(16) 0.76912(12) 0.21207(8) 0.0450(3) Uani d . 1 . .
    H H15A 0.8617 0.7484 0.1999 0.054 Uiso calc R 1 . .
    H H15B 0.9889 0.8505 0.2395 0.054 Uiso calc R 1 . .
    C C16 1.06872(18) 0.67775(13) 0.27916(8) 0.0526(3) Uani d . 1 . .
    H H16A 1.1828 0.6861 0.2827 0.063 Uiso calc R 1 . .
    H H16B 1.0521 0.6944 0.3387 0.063 Uiso calc R 1 . .
    F F1 0.46983(11) 0.25850(8) -0.14287(6) 0.0651(3) Uani d . 1 . .
    N N1 0.85952(13) 0.60633(10) 0.07009(7) 0.0439(2) Uani d D 1 . .
    H H1 0.8863(16) 0.5818(12) 0.1269(6) 0.053 Uiso d D 1 . .
    N N2 1.02153(12) 0.77481(9) 0.12481(6) 0.0393(2) Uani d . 1 . .
    N N3 0.96041(12) 0.72240(9) -0.03130(6) 0.0411(2) Uani d . 1 . .
    O O1 1.20713(12) 0.91951(9) 0.18653(6) 0.0565(3) Uani d . 1 . .
    O O2 1.01772(12) 0.55593(9) 0.25230(6) 0.0546(3) Uani d D 1 . .
    H H2A 1.0973(16) 0.5093(14) 0.2698(12) 0.082 Uiso d D 1 . .
loop_
    _atom_site_aniso_label
    _atom_site_aniso_U_11
    _atom_site_aniso_U_22
    _atom_site_aniso_U_33
    _atom_site_aniso_U_12
    _atom_site_aniso_U_13
    _atom_site_aniso_U_23
    C1 0.0436(6) 0.0404(6) 0.0481(7) -0.0004(5) 0.0105(5) -0.0022(5)
    C2 0.0492(7) 0.0396(6) 0.0504(7) 0.0018(5) 0.0174(6) 0.0082(5)
    C3 0.0499(7) 0.0442(6) 0.0356(6) 0.0072(5) 0.0135(5) 0.0067(5)
    C4 0.0379(6) 0.0404(6) 0.0360(6) 0.0046(5) 0.0104(5) 0.0012(5)
    C5 0.0492(7) 0.0480(7) 0.0357(6) -0.0038(5) 0.0132(5) 0.0024(5)
    C6 0.0508(7) 0.0519(7) 0.0352(6) -0.0028(6) 0.0114(5) -0.0017(5)
    C7 0.0370(6) 0.0411(6) 0.0333(6) 0.0052(5) 0.0058(4) 0.0015(5)
    C8 0.0416(6) 0.0426(6) 0.0409(6) 0.0040(5) 0.0094(5) -0.0044(5)
    C9 0.0388(6) 0.0399(6) 0.0420(6) 0.0059(5) 0.0102(5) 0.0020(5)
    C10 0.0377(6) 0.0406(6) 0.0376(6) 0.0065(5) 0.0080(5) 0.0053(5)
    C11 0.0476(7) 0.0538(7) 0.0351(6) 0.0046(6) 0.0060(5) 0.0081(5)
    C12 0.0531(7) 0.0602(8) 0.0442(7) 0.0058(6) 0.0149(6) 0.0147(6)
    C13 0.0513(8) 0.0542(8) 0.0607(9) -0.0035(6) 0.0168(6) 0.0112(7)
    C14 0.0489(7) 0.0483(7) 0.0536(8) -0.0022(6) 0.0121(6) -0.0010(6)
    C15 0.0535(7) 0.0494(7) 0.0348(6) 0.0053(6) 0.0160(5) -0.0031(5)
    C16 0.0621(8) 0.0616(8) 0.0327(6) 0.0034(6) 0.0092(6) -0.0009(6)
    F1 0.0736(6) 0.0599(5) 0.0592(5) -0.0229(4) 0.0116(4) -0.0068(4)
    N1 0.0521(6) 0.0494(6) 0.0297(5) -0.0036(5) 0.0092(4) 0.0026(4)
    N2 0.0434(5) 0.0436(5) 0.0316(5) 0.0037(4) 0.0104(4) -0.0013(4)
    N3 0.0436(5) 0.0456(6) 0.0331(5) 0.0000(4) 0.0077(4) 0.0028(4)
    O1 0.0601(6) 0.0639(6) 0.0450(5) -0.0115(5) 0.0123(4) -0.0152(4)
    O2 0.0629(6) 0.0552(6) 0.0421(5) 0.0091(4) 0.0062(4) 0.0055(4)
_geom_special_details
;
 All s.u.'s (except the s.u. in the dihedral angle between two l.s. planes)
 are estimated using the full covariance matrix. The cell s.u.'s are taken
 into account individually in the estimation of s.u.'s in distances, angles
 and torsion angles; correlations between s.u.'s in cell parameters are only
 used when they are defined by crystal symmetry. An approximate (isotropic)
 treatment of cell s.u.'s is used for estimating s.u.'s involving l.s. planes.
;
loop_
    _geom_bond_atom_site_label_1
    _geom_bond_atom_site_label_2
    _geom_bond_site_symmetry_2
    _geom_bond_distance
    _geom_bond_publ_flag
    C1 C6 . 1.3659(17) ?
    C1 F1 . 1.3670(14) ?
    C1 C2 . 1.3729(18) ?
    C2 C3 . 1.3716(18) ?
    C2 H2 . 0.9300 ?
    C3 C4 . 1.3929(16) ?
    C3 H3 . 0.9300 ?
    C4 C5 . 1.3904(16) ?
    C4 N1 . 1.4098(15) ?
    C5 C6 . 1.3846(17) ?
    C5 H5 . 0.9300 ?
    C6 H6 . 0.9300 ?
    C7 N3 . 1.2932(14) ?
    C7 N1 . 1.3616(15) ?
    C7 N2 . 1.3983(15) ?
    C8 O1 . 1.2335(14) ?
    C8 N2 . 1.3866(15) ?
    C8 C9 . 1.4511(16) ?
    C9 C10 . 1.3952(16) ?
    C9 C14 . 1.4007(17) ?
    C10 N3 . 1.3771(15) ?
    C10 C11 . 1.4050(16) ?
    C11 C12 . 1.3699(19) ?
    C11 H11 . 0.9300 ?
    C12 C13 . 1.391(2) ?
    C12 H12 . 0.9300 ?
    C13 C14 . 1.3683(19) ?
    C13 H13 . 0.9300 ?
    C14 H14 . 0.9300 ?
    C15 N2 . 1.4817(14) ?
    C15 C16 . 1.5035(18) ?
    C15 H15A . 0.9700 ?
    C15 H15B . 0.9700 ?
    C16 O2 . 1.4174(17) ?
    C16 H16A . 0.9700 ?
    C16 H16B . 0.9700 ?
    N1 H1 . 0.881(9) ?
    O2 H2A . 0.837(9) ?
loop_
    _geom_angle_atom_site_label_1
    _geom_angle_atom_site_label_2
    _geom_angle_atom_site_label_3
    _geom_angle_site_symmetry_1
    _geom_angle_site_symmetry_3
    _geom_angle
    _geom_angle_publ_flag
    C6 C1 F1 . . 119.04(11) ?
    C6 C1 C2 . . 122.08(12) ?
    F1 C1 C2 . . 118.88(11) ?
    C3 C2 C1 . . 118.42(11) ?
    C3 C2 H2 . . 120.8 ?
    C1 C2 H2 . . 120.8 ?
    C2 C3 C4 . . 121.34(11) ?
    C2 C3 H3 . . 119.3 ?
    C4 C3 H3 . . 119.3 ?
    C5 C4 C3 . . 118.79(11) ?
    C5 C4 N1 . . 125.37(11) ?
    C3 C4 N1 . . 115.82(10) ?
    C6 C5 C4 . . 119.90(11) ?
    C6 C5 H5 . . 120.0 ?
    C4 C5 H5 . . 120.0 ?
    C1 C6 C5 . . 119.46(11) ?
    C1 C6 H6 . . 120.3 ?
    C5 C6 H6 . . 120.3 ?
    N3 C7 N1 . . 121.83(11) ?
    N3 C7 N2 . . 123.86(10) ?
    N1 C7 N2 . . 114.31(10) ?
    O1 C8 N2 . . 119.47(11) ?
    O1 C8 C9 . . 124.96(11) ?
    N2 C8 C9 . . 115.56(10) ?
    C10 C9 C14 . . 120.21(11) ?
    C10 C9 C8 . . 118.50(11) ?
    C14 C9 C8 . . 121.29(11) ?
    N3 C10 C9 . . 122.90(10) ?
    N3 C10 C11 . . 118.21(11) ?
    C9 C10 C11 . . 118.75(11) ?
    C12 C11 C10 . . 120.09(12) ?
    C12 C11 H11 . . 120.0 ?
    C10 C11 H11 . . 120.0 ?
    C11 C12 C13 . . 120.99(12) ?
    C11 C12 H12 . . 119.5 ?
    C13 C12 H12 . . 119.5 ?
    C14 C13 C12 . . 119.76(12) ?
    C14 C13 H13 . . 120.1 ?
    C12 C13 H13 . . 120.1 ?
    C13 C14 C9 . . 120.19(13) ?
    C13 C14 H14 . . 119.9 ?
    C9 C14 H14 . . 119.9 ?
    N2 C15 C16 . . 114.93(10) ?
    N2 C15 H15A . . 108.5 ?
    C16 C15 H15A . . 108.5 ?
    N2 C15 H15B . . 108.5 ?
    C16 C15 H15B . . 108.5 ?
    H15A C15 H15B . . 107.5 ?
    O2 C16 C15 . . 109.98(11) ?
    O2 C16 H16A . . 109.7 ?
    C15 C16 H16A . . 109.7 ?
    O2 C16 H16B . . 109.7 ?
    C15 C16 H16B . . 109.7 ?
    H16A C16 H16B . . 108.2 ?
    C7 N1 C4 . . 128.75(10) ?
    C7 N1 H1 . . 115.3(9) ?
    C4 N1 H1 . . 113.5(9) ?
    C8 N2 C7 . . 120.89(10) ?
    C8 N2 C15 . . 116.33(10) ?
    C7 N2 C15 . . 122.56(10) ?
    C7 N3 C10 . . 117.72(10) ?
    C16 O2 H2A . . 107.5(13) ?
loop_
    _geom_torsion_atom_site_label_1
    _geom_torsion_atom_site_label_2
    _geom_torsion_atom_site_label_3
    _geom_torsion_atom_site_label_4
    _geom_torsion_site_symmetry_1
    _geom_torsion_site_symmetry_2
    _geom_torsion_site_symmetry_3
    _geom_torsion_site_symmetry_4
    _geom_torsion
    _geom_torsion_publ_flag
    C6 C1 C2 C3 . . . . 0.31(19) ?
    F1 C1 C2 C3 . . . . 179.97(10) ?
    C1 C2 C3 C4 . . . . 0.08(18) ?
    C2 C3 C4 C5 . . . . -0.34(18) ?
    C2 C3 C4 N1 . . . . 178.41(11) ?
    C3 C4 C5 C6 . . . . 0.23(18) ?
    N1 C4 C5 C6 . . . . -178.39(11) ?
    F1 C1 C6 C5 . . . . 179.92(11) ?
    C2 C1 C6 C5 . . . . -0.42(19) ?
    C4 C5 C6 C1 . . . . 0.14(19) ?
    O1 C8 C9 C10 . . . . -179.80(11) ?
    N2 C8 C9 C10 . . . . -1.02(16) ?
    O1 C8 C9 C14 . . . . 0.28(19) ?
    N2 C8 C9 C14 . . . . 179.06(11) ?
    C14 C9 C10 N3 . . . . 176.35(11) ?
    C8 C9 C10 N3 . . . . -3.57(17) ?
    C14 C9 C10 C11 . . . . 0.73(17) ?
    C8 C9 C10 C11 . . . . -179.20(10) ?
    N3 C10 C11 C12 . . . . -175.91(11) ?
    C9 C10 C11 C12 . . . . -0.08(18) ?
    C10 C11 C12 C13 . . . . -0.6(2) ?
    C11 C12 C13 C14 . . . . 0.5(2) ?
    C12 C13 C14 C9 . . . . 0.1(2) ?
    C10 C9 C14 C13 . . . . -0.76(19) ?
    C8 C9 C14 C13 . . . . 179.16(12) ?
    N2 C15 C16 O2 . . . . -74.18(14) ?
    N3 C7 N1 C4 . . . . -3.84(19) ?
    N2 C7 N1 C4 . . . . 176.74(11) ?
    C5 C4 N1 C7 . . . . -3.0(2) ?
    C3 C4 N1 C7 . . . . 178.32(11) ?
    O1 C8 N2 C7 . . . . -174.16(11) ?
    C9 C8 N2 C7 . . . . 6.98(16) ?
    O1 C8 N2 C15 . . . . 11.04(16) ?
    C9 C8 N2 C15 . . . . -167.81(10) ?
    N3 C7 N2 C8 . . . . -9.29(17) ?
    N1 C7 N2 C8 . . . . 170.11(10) ?
    N3 C7 N2 C15 . . . . 165.17(11) ?
    N1 C7 N2 C15 . . . . -15.43(15) ?
    C16 C15 N2 C8 . . . . -94.13(13) ?
    C16 C15 N2 C7 . . . . 91.16(14) ?
    N1 C7 N3 C10 . . . . -174.89(10) ?
    N2 C7 N3 C10 . . . . 4.47(17) ?
    C9 C10 N3 C7 . . . . 1.96(17) ?
    C11 C10 N3 C7 . . . . 177.61(10) ?
loop_
    _geom_hbond_atom_site_label_D
    _geom_hbond_atom_site_label_H
    _geom_hbond_atom_site_label_A
    _geom_hbond_site_symmetry_A
    _geom_hbond_distance_DH
    _geom_hbond_distance_HA
    _geom_hbond_distance_DA
    _geom_hbond_angle_DHA
    C5 H5 N3 . 0.93 2.28 2.8807(16) 122.0
    N1 H1 O2 . 0.881(9) 1.982(10) 2.8253(14) 159.7(13)
    O2 H2A O1 2_745 0.837(9) 1.909(10) 2.7426(13) 173.6(18)
data_global
_journal_date_recd_electronic     2008-11-26
_journal_date_accepted     2009-02-20
_journal_name_full     'Acta Crystallographica, Section E'
_journal_year     2009
_journal_volume     65
_journal_issue      3
_journal_page_first     o638
_journal_page_last     o638
_journal_paper_category     QO
_journal_coeditor_code     RK2120
_publ_contact_author
;
      Yuan-Hong, Jiao
      School of Chemistry and Meterial Engineering
      Huangshi Institute of Technology
      Huangshi, 435003
      People's Republic of China
;
_publ_contact_author_email     'jiaoyuanhong1995@yahoo.com.cn'
_publ_contact_author_fax     ?
_publ_contact_author_phone     '86 714 6372659'
_publ_section_title
;
2-(4-Fluoroanilino)-3-(2-hydroxyethyl)quinazolin-4(3<i>H</i>)-one
;
loop_
    _publ_author_name
    _publ_author_address
    'Zhang, Qian'
;     School of Chemistry and Material Engineering
      Huangshi Institute of Technology
      Huangshi 435003
      People's Republic of China
;
    'Jiao, Yuan-Hong'
;     School of Chemistry and Material Engineering
      Huangshi Institute of Technology
      Huangshi 435003
      People's Republic of China
;
    'Liu, Bin'
;     School of Chemistry and Material Engineering
      Huangshi Institute of Technology
      Huangshi 435003
      People's Republic of China
;
    'Chen, Xue-Mei'
;     School of Chemistry and Material Engineering
      Huangshi Institute of Technology
      Huangshi 435003
      People's Republic of China
;
    'Ruan, Min'
;     School of Chemistry and Material Engineering
      Huangshi Institute of Technology
      Huangshi 435003
      People's Republic of China
;
    'Xu, Ling-Hua'
;     School of Chemistry and Material Engineering
      Huangshi Institute of Technology
      Huangshi 435003
      People's Republic of China
;
