# Supplementary material for: 2-(4-Fluoro­anilino)-3-(2-hydroxy­ethyl)quinazolin-4(3H)-one
Source: Acta Crystallogr Sect E Struct Rep Online. 2009 Feb 28;65(Pt 3):o638. doi: 10.1107/S1600536809006254 (PMC2968625; doi:10.1107/S1600536809006254)
Supplement: Supplementary file 2 [file e-65-0o638-Isup2.hkl]

# 
# h,k,l, Fc-squared, Fo-squared, sigma(Fo-squared) and status flag 
# 
data_I
_shelx_title ' 80910YXH_0m in P2(1)/n' 
_shelx_refln_list_code          4 
_shelx_F_calc_maximum      187.48 
_exptl_crystal_F_000       624.00 
_reflns_d_resolution_high  0.7828 
 
loop_ 
 _symmetry_equiv_pos_as_xyz 
 'x, y, z' 
 '-x+1/2, y+1/2, -z+1/2' 
 '-x, -y, -z' 
 'x-1/2, -y-1/2, z-1/2' 
 
_cell_length_a     8.5737 
_cell_length_b    10.8268 
_cell_length_c    15.2490 
_cell_angle_alpha  90.000 
_cell_angle_beta  104.407 
_cell_angle_gamma  90.000 
 
_shelx_F_squared_multiplier     1.000 
 
loop_ 
 _refln_index_h 
 _refln_index_k 
 _refln_index_l 
 _refln_F_squared_calc 
 _refln_F_squared_meas 
 _refln_F_squared_sigma 
 _refln_observed_status 
   2   0   0     1842.28     1665.53     19.14 o 
   4   0   0     2029.87     2074.76     34.27 o 
   6   0   0       10.69       11.23      1.45 o 
   8   0   0        4.89        4.42      1.51 o 
  10   0   0       69.22       68.60      4.39 o 
   1   1   0      904.06      812.92      7.01 o 
   2   1   0      139.08      138.27      1.53 o 
   3   1   0     2530.36     2494.64     20.31 o 
   4   1   0        3.98        4.12      0.46 o 
   5   1   0       14.05       15.55      0.81 o 
   6   1   0       36.83       37.28      1.66 o 
   7   1   0       10.59       11.67      1.20 o 
   8   1   0        0.78        0.51      0.77 o 
   9   1   0       24.17       24.19      1.89 o 
  10   1   0        0.19        0.00      1.11 o 
   0   2   0       21.75       16.74      0.63 o 
   1   2   0     4740.03     4480.04     53.42 o 
   2   2   0    35149.69    26115.24    948.04 o 
   3   2   0      202.05      190.54      2.17 o 
   4   2   0       13.22       15.52      0.60 o 
   5   2   0       34.32       33.92      0.96 o 
   6   2   0       10.59       17.69      0.97 o 
   7   2   0        6.00        5.85      1.83 o 
   8   2   0      153.59      153.02      4.71 o 
   9   2   0       33.55       29.93      3.69 o 
  10   2   0        6.71        8.72      1.52 o 
   1   3   0     3946.89     3754.90     30.02 o 
   2   3   0       10.51        9.03      0.38 o 
   3   3   0       16.84       14.15      0.47 o 
   4   3   0       65.55       69.56      1.29 o 
   5   3   0        6.87       10.04      0.60 o 
   6   3   0       98.30      101.15      1.88 o 
   7   3   0       29.44       28.79      3.74 o 
   8   3   0        6.26        5.95      1.10 o 
   9   3   0       19.39       18.74      1.71 o 
  10   3   0        0.20        0.73      1.10 o 
   0   4   0     1041.72     1027.71     10.11 o 
   1   4   0      800.73      803.81      6.94 o 
   2   4   0      547.60      560.70      5.13 o 
   3   4   0     1877.85     1852.67     15.48 o 
   4   4   0     5135.35     5062.38     36.10 o 
   5   4   0       25.76       29.88      0.98 o 
   6   4   0       12.55       12.37      0.75 o 
   7   4   0      161.79      165.37      2.75 o 
   8   4   0       42.61       45.13      2.27 o 
   9   4   0       19.86       19.60      1.82 o 
  10   4   0        2.32        0.91      1.13 o 
   1   5   0        4.95        6.91      0.35 o 
   2   5   0      149.08      150.70      1.88 o 
   3   5   0     1133.54     1109.87      9.73 o 
   4   5   0       53.10       50.52      1.29 o 
   5   5   0      227.28      222.99      2.54 o 
   6   5   0       76.34       80.07      1.76 o 
   7   5   0       47.96       51.49      1.52 o 
   8   5   0        0.00        0.32      0.63 o 
   9   5   0        0.08        1.12      0.98 o 
   0   6   0      358.46      361.58      4.30 o 
   1   6   0       17.06       16.28      0.52 o 
   2   6   0       73.22       83.01      1.35 o 
   3   6   0       38.86       39.71      1.29 o 
   4   6   0       55.63       58.77      1.29 o 
   5   6   0     1296.55     1291.22     10.26 o 
   6   6   0     1242.96     1245.80     13.56 o 
   7   6   0        3.07        3.35      0.79 o 
   8   6   0        2.15        2.79      0.81 o 
   9   6   0        1.67        2.82      1.13 o 
   1   7   0       66.52       75.11      1.56 o 
   2   7   0        1.20        0.95      0.28 o 
   3   7   0      245.58      226.79      4.11 o 
   4   7   0      100.26      105.84      2.28 o 
   5   7   0      459.27      445.89      6.50 o 
   6   7   0        5.92        7.69      0.91 o 
   7   7   0        4.12        4.36      0.99 o 
   8   7   0        0.91        1.18      0.79 o 
   9   7   0       11.80       18.25      1.90 o 
   0   8   0        8.68        8.05      0.62 o 
   1   8   0        6.28        4.58      0.43 o 
   2   8   0       40.75       38.25      1.10 o 
   3   8   0      574.96      569.17      6.85 o 
   4   8   0       18.23       17.49      3.06 o 
   5   8   0        5.37        5.29      0.65 o 
   6   8   0        9.25        6.73      1.67 o 
   7   8   0      134.19      123.59      4.74 o 
   8   8   0      124.55      125.22      3.93 o 
   1   9   0       11.10       12.98      1.18 o 
   2   9   0        0.38        0.56      0.54 o 
   3   9   0      182.34      186.10      3.33 o 
   4   9   0        0.34        0.52      0.62 o 
   5   9   0       63.16       60.95      1.88 o 
   6   9   0       68.73       64.18      2.58 o 
   7   9   0       87.70       94.94      3.32 o 
   8   9   0       33.34       36.20      3.71 o 
   0  10   0       11.53       12.77      1.80 o 
   1  10   0      317.13      325.86      6.29 o 
   2  10   0      157.28      154.82      3.98 o 
   3  10   0        1.73        2.49      0.82 o 
   4  10   0        0.79        0.38      0.96 o 
   5  10   0       20.09       21.53      2.41 o 
   6  10   0        0.71        3.37      1.51 o 
   7  10   0        0.14        0.93      1.51 o 
   1  11   0       17.15       16.33      1.48 o 
   2  11   0        3.78        2.91      0.81 o 
   3  11   0        0.01        0.00      0.65 o 
   4  11   0        1.91        1.00      0.87 o 
   5  11   0        4.28        2.04      1.37 o 
   6  11   0       27.20       29.82      3.05 o 
   0  12   0       41.22       48.82      3.43 o 
   1  12   0      152.41      154.43      4.36 o 
   2  12   0        5.37        4.37      1.05 o 
   3  12   0        7.30        5.24      1.16 o 
   4  12   0        0.02        0.00      0.74 o 
   5  12   0        9.72        9.48      2.21 o 
   1  13   0       79.82       89.69      3.42 o 
   2  13   0        0.52        0.63      1.02 o 
   3  13   0        0.05        0.00      0.82 o 
  -9   0   1       18.84       18.97      2.41 o 
  -7   0   1       32.78       36.69      2.56 o 
  -5   0   1        0.03        0.00      0.29 o 
  -3   0   1       65.42       58.04      1.95 o 
   1   0   1     1267.25     1187.17     19.17 o 
   3   0   1       20.94       21.62      1.34 o 
   5   0   1        0.05        0.00      0.61 o 
   7   0   1      155.66      162.08      5.50 o 
   9   0   1      143.21      135.25      5.70 o 
 -10   1   1       22.23       25.86      2.75 o 
  -9   1   1       88.35       93.00      3.29 o 
  -8   1   1       18.59       18.61      1.53 o 
  -7   1   1      167.47      171.23      3.93 o 
  -6   1   1       10.61       10.30      0.78 o 
  -5   1   1      510.66      518.81      6.01 o 
  -4   1   1      264.61      260.69      2.86 o 
  -3   1   1       79.33       76.14      1.16 o 
  -2   1   1       55.18       58.53      0.83 o 
  -1   1   1      121.63      134.29      1.23 o 
   0   1   1      181.79      173.59      1.89 o 
   1   1   1     5063.31     4439.85     76.43 o 
   2   1   1      502.84      506.97      7.15 o 
   3   1   1       65.97       73.63      1.57 o 
   4   1   1      551.86      504.97      7.06 o 
   5   1   1        0.09        1.59      0.52 o 
   6   1   1      193.26      198.74      7.48 o 
   7   1   1        1.01        1.01      1.02 o 
   8   1   1        0.00        0.80      1.02 o 
   9   1   1       14.80       13.75      1.57 o 
  10   1   1        5.44        7.03      1.49 o 
 -10   2   1       14.73       14.15      1.69 o 
  -9   2   1       39.54       36.50      2.43 o 
  -8   2   1        2.20        2.10      0.89 o 
  -7   2   1       76.22       70.30      1.95 o 
  -6   2   1       10.03       10.90      0.78 o 
  -5   2   1        1.65        1.78      0.40 o 
  -4   2   1       22.83       20.16      0.66 o 
  -3   2   1       31.07       24.10      0.67 o 
  -2   2   1    27555.39    22342.33    382.42 o 
  -1   2   1     1060.47     1035.10      8.55 o 
   0   2   1     2394.35     2170.70     20.32 o 
   1   2   1     3211.79     3031.22     28.09 o 
   2   2   1     5876.48     5467.49     46.54 o 
   3   2   1      450.16      426.66      3.56 o 
   4   2   1      253.12      248.86      2.89 o 
   5   2   1      363.55      346.35      5.60 o 
   6   2   1       70.25       65.90      5.38 o 
   7   2   1        3.31        3.56      0.91 o 
   8   2   1       69.22       72.92      3.19 o 
   9   2   1        5.21        6.67      1.31 o 
  10   2   1        1.06        1.08      1.08 o 
 -10   3   1        0.02        0.00      0.98 o 
  -9   3   1        6.06        6.42      1.22 o 
  -8   3   1      107.74      116.84      3.49 o 
  -7   3   1      180.79      191.85      3.53 o 
  -6   3   1        4.13        4.60      0.52 o 
  -5   3   1       51.61       44.61      1.11 o 
  -4   3   1       82.14       90.30      1.32 o 
  -3   3   1       35.94       38.86      0.73 o 
  -2   3   1      412.42      417.24      3.89 o 
  -1   3   1     1082.95     1092.38      9.12 o 
   0   3   1       15.78       15.06      0.42 o 
   1   3   1     3832.18     3779.74     44.98 o 
   2   3   1        4.72        5.92      0.97 o 
   3   3   1      155.34      148.27      2.14 o 
   4   3   1       36.94       38.99      1.64 o 
   5   3   1      206.17      182.69      2.53 o 
   6   3   1       91.39       87.02      2.54 o 
   7   3   1      101.89      100.17      6.21 o 
   8   3   1        0.13        0.00      0.70 o 
   9   3   1        1.75        0.60      0.97 o 
  10   3   1        8.12        8.88      1.56 o 
 -10   4   1        6.15        6.09      1.41 o 
  -9   4   1       18.80       17.50      1.72 o 
  -8   4   1      148.38      148.15      3.55 o 
  -7   4   1      106.98      112.18      2.16 o 
  -6   4   1       74.16       71.99      1.60 o 
  -5   4   1      111.79      109.50      1.84 o 
  -4   4   1     2141.15     2052.62     15.20 o 
  -3   4   1      918.17      920.22      8.13 o 
  -2   4   1      103.35      106.86      1.45 o 
  -1   4   1      169.86      167.66      2.06 o 
   0   4   1        2.65        2.17      0.20 o 
   1   4   1       92.11       93.80      1.51 o 
   2   4   1      611.14      647.89      5.82 o 
   3   4   1     1804.98     1804.12     15.13 o 
   4   4   1     2588.35     2561.51     18.78 o 
   5   4   1        5.04        5.86      0.58 o 
   6   4   1      748.66      728.67      8.61 o 
   7   4   1        9.06        8.19      1.18 o 
   8   4   1       80.30       83.42      3.55 o 
   9   4   1        0.04        1.60      1.12 o 
  10   4   1        0.67        0.86      1.13 o 
 -10   5   1       13.26        9.89      1.61 o 
  -9   5   1        8.78       13.63      1.61 o 
  -8   5   1        0.12        0.00      0.47 o 
  -7   5   1       64.71       59.16      2.29 o 
  -6   5   1       29.63       28.08      1.06 o 
  -5   5   1      553.14      536.87      4.82 o 
  -4   5   1      140.30      138.04      1.77 o 
  -3   5   1     2383.11     2421.05     20.03 o 
  -2   5   1      538.81      543.27      5.54 o 
  -1   5   1      424.36      446.21      3.85 o 
   0   5   1        4.74        6.20      0.31 o 
   1   5   1        6.88        9.77      0.37 o 
   2   5   1      381.56      417.96      4.07 o 
   3   5   1      301.04      312.16      3.36 o 
   4   5   1        1.31        0.46      0.34 o 
   5   5   1       20.53       18.99      1.03 o 
   6   5   1        0.79        1.13      0.50 o 
   7   5   1        4.33        5.44      0.86 o 
   8   5   1        4.45        6.16      2.05 o 
   9   5   1        0.15        0.00      0.97 o 
  -9   6   1        2.30        2.05      1.12 o 
  -8   6   1        3.08        3.16      0.83 o 
  -7   6   1       22.10       20.56      1.25 o 
  -6   6   1      217.84      214.86      3.13 o 
  -5   6   1        3.74        2.27      0.41 o 
  -4   6   1       89.23       92.07      1.64 o 
  -3   6   1      233.76      222.38      3.51 o 
  -2   6   1        5.04        3.91      0.38 o 
  -1   6   1       34.43       35.86      0.70 o 
   0   6   1      179.93      182.62      1.82 o 
   1   6   1       55.84       56.74      0.93 o 
   2   6   1      125.02      138.25      1.82 o 
   3   6   1        0.58        2.73      0.98 o 
   4   6   1      284.32      262.38      5.20 o 
   5   6   1       20.45       22.21      1.20 o 
   6   6   1      206.11      203.15      3.69 o 
   7   6   1        1.28        1.74      0.80 o 
   8   6   1        2.93        2.46      0.81 o 
   9   6   1        5.56        4.83      1.89 o 
  -9   7   1        7.56       10.07      2.24 o 
  -8   7   1        0.84        1.12      0.75 o 
  -7   7   1        0.32        1.06      0.67 o 
  -6   7   1       91.84       91.19      2.37 o 
  -5   7   1        2.58        2.56      0.77 o 
  -4   7   1       10.73        9.29      0.77 o 
  -3   7   1       47.16       44.25      1.09 o 
  -2   7   1       18.98       24.57      0.72 o 
  -1   7   1        1.21        0.43      0.26 o 
   0   7   1      147.03      150.60      1.67 o 
   1   7   1       42.77       41.91      1.47 o 
   2   7   1       18.43       21.87      2.38 o 
   3   7   1      676.15      659.65      7.89 o 
   4   7   1       82.66       79.36      1.68 o 
   5   7   1      143.41      137.29      3.20 o 
   6   7   1        1.27        2.35      1.14 o 
   7   7   1        1.47        0.30      1.13 o 
   8   7   1        6.51        7.42      1.10 o 
  -8   8   1       69.29       59.45      2.71 o 
  -7   8   1       59.28       55.81      2.75 o 
  -6   8   1       45.31       42.90      2.05 o 
  -5   8   1       32.16       31.96      1.33 o 
  -4   8   1      351.75      335.34      5.91 o 
  -3   8   1      347.63      338.98      5.81 o 
  -2   8   1       46.90       46.03      1.22 o 
  -1   8   1       22.78       21.64      0.73 o 
   0   8   1      152.72      144.35      2.23 o 
   1   8   1        4.74        4.07      0.45 o 
   2   8   1      158.16      149.27      2.85 o 
   3   8   1       91.57       87.22      1.80 o 
   4   8   1        3.81        4.30      0.57 o 
   5   8   1        4.35        5.63      0.79 o 
   6   8   1       33.89       31.73      1.55 o 
   7   8   1      150.15      147.94      7.38 o 
   8   8   1       28.45       25.42      1.66 o 
  -8   9   1        0.33        2.32      1.96 o 
  -7   9   1       45.19       35.54      2.15 o 
  -6   9   1       33.42       30.15      1.89 o 
  -5   9   1        1.87        3.78      0.84 o 
  -4   9   1        8.32        7.68      1.02 o 
  -3   9   1      187.14      183.89      2.88 o 
  -2   9   1        1.12        1.16      0.50 o 
  -1   9   1        2.57        1.90      0.65 o 
   0   9   1        2.73        3.45      0.71 o 
   1   9   1       40.01       40.85      1.26 o 
   2   9   1       73.22       73.98      1.97 o 
   3   9   1       18.86       17.40      1.40 o 
   4   9   1        7.28        5.81      2.33 o 
   5   9   1        7.13        6.55      1.57 o 
   6   9   1        4.01        3.00      1.37 o 
   7   9   1        0.24        0.12      1.28 o 
  -7  10   1        2.08        2.79      1.54 o 
  -6  10   1       19.72       17.92      1.62 o 
  -5  10   1        0.04        0.00      1.02 o 
  -4  10   1        0.14        0.00      0.64 o 
  -3  10   1        3.40        1.85      0.76 o 
  -2  10   1      185.27      185.54      4.41 o 
  -1  10   1      152.24      144.82      3.77 o 
   0  10   1      188.76      193.48      8.20 o 
   1  10   1      259.11      272.46      5.64 o 
   2  10   1       16.04       18.29      1.50 o 
   3  10   1       14.13       14.37      1.98 o 
   4  10   1        0.55        0.00      1.02 o 
   5  10   1        9.78       10.27      1.37 o 
   6  10   1       11.68       12.39      2.12 o 
   7  10   1        1.71        3.00      1.69 o 
  -6  11   1        0.97        2.09      1.43 o 
  -5  11   1        5.11        5.09      1.57 o 
  -4  11   1        3.05        1.67      0.83 o 
  -3  11   1        6.95        6.16      1.08 o 
  -2  11   1        0.09        0.48      0.70 o 
  -1  11   1      201.02      215.08      5.04 o 
   0  11   1        9.20       10.80      1.30 o 
   1  11   1       29.94       29.84      4.31 o 
   2  11   1       24.26       19.90      1.62 o 
   3  11   1       42.92       34.79      2.07 o 
   4  11   1       10.21       14.37      2.15 o 
   5  11   1       31.72       32.32      3.08 o 
   6  11   1       30.45       32.85      3.20 o 
  -5  12   1        0.04        0.00      1.11 o 
  -4  12   1        0.83        0.45      0.86 o 
  -3  12   1        0.45        0.27      0.75 o 
  -2  12   1        0.03        0.00      1.08 o 
  -1  12   1       89.55       97.77      3.46 o 
   0  12   1        5.83        6.99      1.85 o 
   1  12   1       51.08       50.78      4.00 o 
   2  12   1       11.96       10.53      2.78 o 
   3  12   1        0.58        0.49      0.86 o 
   4  12   1        0.50        0.97      0.91 o 
   5  12   1        0.73        0.00      1.34 o 
  -3  13   1       37.14       40.58      2.43 o 
  -2  13   1        3.66        3.54      1.10 o 
  -1  13   1        0.97        2.63      0.97 o 
   0  13   1       25.08       25.26      2.01 o 
   1  13   1       32.48       36.63      3.16 o 
   2  13   1        1.11        0.12      0.85 o 
   3  13   1        0.21        0.00      0.74 o 
 -10   0   2        3.51        5.18      1.92 o 
  -8   0   2       17.97       16.15      1.92 o 
  -6   0   2      106.46      123.06      2.92 o 
  -4   0   2     1049.15     1013.29     12.53 o 
  -2   0   2    10277.69     8589.39    116.14 o 
   0   0   2     8499.97     7975.70     90.01 o 
   2   0   2      451.40      411.98      7.68 o 
   4   0   2       76.84       70.67      2.73 o 
   6   0   2      844.07      819.14     16.18 o 
   8   0   2       40.43       30.17      2.71 o 
  10   0   2      224.90      243.39      8.82 o 
 -10   1   2       13.58       15.67      1.76 o 
  -9   1   2        9.69        9.76      3.26 o 
  -8   1   2       33.24       36.12      1.94 o 
  -7   1   2      119.70      115.66      2.50 o 
  -6   1   2      975.15      990.50      9.23 o 
  -5   1   2      557.90      558.22      5.80 o 
  -4   1   2      781.17      758.02      8.14 o 
  -3   1   2     1086.62      977.83     13.40 o 
  -2   1   2     7654.88     6550.04    127.23 o 
  -1   1   2      447.66      432.55      5.29 o 
   0   1   2     5928.57     5405.57    130.98 o 
   1   1   2     1810.52     1718.94     16.16 o 
   2   1   2        8.23       10.47      0.53 o 
   3   1   2      447.33      458.42      6.29 o 
   4   1   2      118.70      122.41      2.62 o 
   5   1   2       14.14       14.42      1.08 o 
   6   1   2        0.05        0.00      0.58 o 
   7   1   2        4.68        3.07      0.91 o 
   8   1   2       96.72       93.52      4.10 o 
   9   1   2       46.53       47.75      2.55 o 
  10   1   2        9.76        9.96      1.62 o 
 -10   2   2       40.09       43.65      2.52 o 
  -9   2   2       85.77       89.65      3.36 o 
  -8   2   2        0.08        0.00      0.53 o 
  -7   2   2        0.43        1.26      0.51 o 
  -6   2   2       22.13       22.19      0.88 o 
  -5   2   2       34.40       29.72      0.88 o 
  -4   2   2      121.09      116.73      1.49 o 
  -3   2   2      445.53      442.36      3.82 o 
  -2   2   2     5730.16     5459.93     35.16 o 
  -1   2   2        0.12        1.14      0.27 o 
   0   2   2      406.94      360.07      3.87 o 
   1   2   2      850.28      835.02      8.21 o 
   2   2   2     3871.62     3805.70     35.35 o 
   3   2   2      697.95      685.98      6.05 o 
   4   2   2      274.50      305.31      4.01 o 
   5   2   2       28.90       25.80      2.69 o 
   6   2   2       65.85       58.95      2.18 o 
   7   2   2       97.33      101.04      6.09 o 
   8   2   2      264.51      276.20      5.91 o 
   9   2   2       96.64      111.77      3.80 o 
  10   2   2       23.70       25.44      2.21 o 
 -10   3   2        5.05        4.45      1.24 o 
  -9   3   2      101.80       97.87      3.39 o 
  -8   3   2        1.01        0.51      0.65 o 
  -7   3   2      190.31      194.00      2.89 o 
  -6   3   2        8.66        9.89      0.80 o 
  -5   3   2      369.57      382.41      4.12 o 
  -4   3   2     3904.51     3853.91     31.25 o 
  -3   3   2     1893.76     1964.49     14.36 o 
  -2   3   2      269.16      272.48      2.74 o 
  -1   3   2     1636.43     1578.13     14.98 o 
   0   3   2      196.87      173.42      1.89 o 
   1   3   2      304.45      276.72      4.43 o 
   2   3   2     1487.44     1410.97     13.76 o 
   3   3   2      108.88       93.25      1.75 o 
   4   3   2      369.45      394.40      5.67 o 
   5   3   2       10.76       10.07      1.98 o 
   6   3   2      137.03      138.54      3.49 o 
   7   3   2       93.21       87.89      2.91 o 
   8   3   2       81.52       78.21      2.97 o 
   9   3   2       43.38       47.16      2.60 o 
  10   3   2       28.99       27.04      2.31 o 
 -10   4   2        7.90        4.85      1.39 o 
  -9   4   2       30.86       31.02      1.86 o 
  -8   4   2        9.55        9.10      0.95 o 
  -7   4   2      152.89      148.93      2.52 o 
  -6   4   2       18.31       17.66      0.95 o 
  -5   4   2       10.47       12.00      0.64 o 
  -4   4   2     2764.40     2759.84     20.11 o 
  -3   4   2       25.61       25.09      0.63 o 
  -2   4   2      303.72      313.16      3.17 o 
  -1   4   2       28.41       30.64      0.68 o 
   0   4   2       25.52       24.50      0.58 o 
   1   4   2      269.96      289.81      3.03 o 
   2   4   2     2171.58     2271.53     18.65 o 
   3   4   2      163.81      179.49      2.23 o 
   4   4   2       94.24       99.59      2.06 o 
   5   4   2      216.32      219.00      3.53 o 
   6   4   2      527.66      532.44      6.87 o 
   7   4   2      171.45      170.19      4.61 o 
   8   4   2        1.76        4.55      1.14 o 
   9   4   2       13.47       13.95      2.50 o 
 -10   5   2       16.12       12.28      1.75 o 
  -9   5   2        0.10        0.21      0.65 o 
  -8   5   2       27.18       26.86      1.42 o 
  -7   5   2       13.01       15.62      0.92 o 
  -6   5   2      236.32      227.74      3.67 o 
  -5   5   2       91.04       91.94      1.97 o 
  -4   5   2        6.41        5.35      0.45 o 
  -3   5   2        0.69        0.53      0.25 o 
  -2   5   2     1298.05     1365.18     10.44 o 
  -1   5   2     1013.06     1027.74      8.00 o 
   0   5   2      301.50      282.87      2.57 o 
   1   5   2      236.71      244.09      2.76 o 
   2   5   2      754.51      774.57      8.21 o 
   3   5   2      260.27      259.05      3.56 o 
   4   5   2      344.81      358.47      3.98 o 
   5   5   2      159.84      149.87      3.86 o 
   6   5   2       72.55       67.95      2.02 o 
   7   5   2       39.23       40.47      1.70 o 
   8   5   2        0.60        0.44      0.80 o 
   9   5   2        0.28        0.59      1.02 o 
  -9   6   2        2.84        3.65      1.13 o 
  -8   6   2       18.21       15.41      1.23 o 
  -7   6   2       18.54       18.35      1.00 o 
  -6   6   2      749.07      701.75      6.44 o 
  -5   6   2      681.23      646.13      5.73 o 
  -4   6   2        7.32        7.22      0.70 o 
  -3   6   2       14.67       15.62      0.64 o 
  -2   6   2      197.49      204.81      2.23 o 
  -1   6   2       11.42       16.40      0.54 o 
   0   6   2     1225.04     1282.78     12.96 o 
   1   6   2      388.18      405.64      4.20 o 
   2   6   2       14.23       13.78      0.64 o 
   3   6   2      179.37      181.59      2.91 o 
   4   6   2     1138.48     1133.21     12.11 o 
   5   6   2      854.65      863.96      9.91 o 
   6   6   2       22.83       27.28      1.39 o 
   7   6   2       23.55       23.81      1.72 o 
   8   6   2        0.35        0.44      0.92 o 
   9   6   2       12.77       14.30      1.83 o 
  -9   7   2        0.41        0.00      1.34 o 
  -8   7   2       16.35       12.85      1.40 o 
  -7   7   2       10.87       11.41      1.25 o 
  -6   7   2        0.54        0.00      0.51 o 
  -5   7   2      609.55      589.27      6.04 o 
  -4   7   2        5.76        7.25      0.66 o 
  -3   7   2       11.80       12.31      2.04 o 
  -2   7   2        0.13        0.56      0.32 o 
  -1   7   2       62.34       64.10      1.15 o 
   0   7   2     1213.87     1254.05     10.98 o 
   1   7   2      442.33      441.58      4.60 o 
   2   7   2      237.98      224.53      2.92 o 
   3   7   2        1.14        0.89      0.49 o 
   4   7   2       43.30       46.52      1.55 o 
   5   7   2      114.66      107.12      2.52 o 
   6   7   2       13.03       15.45      1.13 o 
   7   7   2        1.86        3.47      0.86 o 
   8   7   2        1.08        1.44      0.85 o 
  -8   8   2       74.20       75.01      2.99 o 
  -7   8   2       41.02       38.75      2.08 o 
  -6   8   2        7.53        6.95      1.13 o 
  -5   8   2       75.08       78.71      2.04 o 
  -4   8   2      113.72      109.92      5.06 o 
  -3   8   2      179.93      184.63      3.19 o 
  -2   8   2       20.89       21.95      0.77 o 
  -1   8   2      190.75      196.99      2.73 o 
   0   8   2      213.85      210.22      2.90 o 
   1   8   2        5.51        5.00      0.79 o 
   2   8   2      476.99      453.19      5.94 o 
   3   8   2      978.44      982.99     11.16 o 
   4   8   2       34.55       34.63      1.39 o 
   5   8   2        1.03        2.08      0.62 o 
   6   8   2        0.16        0.32      0.60 o 
   7   8   2       19.27       20.85      1.45 o 
   8   8   2        6.54        7.80      1.19 o 
  -8   9   2       18.12       17.37      2.07 o 
  -7   9   2       43.95       43.27      2.27 o 
  -6   9   2        6.42        6.31      1.09 o 
  -5   9   2        7.26        6.80      0.83 o 
  -4   9   2        8.74        9.34      1.42 o 
  -3   9   2       19.14       20.82      1.13 o 
  -2   9   2       35.35       36.66      1.39 o 
  -1   9   2      251.00      259.00      4.07 o 
   0   9   2       90.15       89.54      1.92 o 
   1   9   2      768.17      760.42      8.87 o 
   2   9   2      179.35      171.99      3.22 o 
   3   9   2      600.66      573.07      7.45 o 
   4   9   2        5.35        3.76      0.75 o 
   5   9   2        3.01        3.50      1.01 o 
   6   9   2       21.14       21.06      1.76 o 
   7   9   2        9.83       17.72      2.44 o 
  -7  10   2        0.11        0.00      0.82 o 
  -6  10   2       20.01       23.15      1.77 o 
  -5  10   2        0.01        0.37      0.55 o 
  -4  10   2       22.92       24.73      1.57 o 
  -3  10   2      156.31      152.69      3.10 o 
  -2  10   2        7.53        7.48      1.18 o 
  -1  10   2       31.85       32.50      2.49 o 
   0  10   2      119.95      118.02      3.41 o 
   1  10   2      672.12      684.51     10.75 o 
   2  10   2       33.03       36.27      1.89 o 
   3  10   2       18.38       15.63      1.43 o 
   4  10   2       22.22       21.16      1.67 o 
   5  10   2       20.94       23.44      2.47 o 
   6  10   2        7.62        5.17      1.38 o 
  -6  11   2        3.49        1.75      1.40 o 
  -5  11   2        4.46        5.86      1.18 o 
  -4  11   2        8.05        6.63      1.72 o 
  -3  11   2        8.48        8.16      1.21 o 
  -2  11   2       40.38       44.21      2.19 o 
  -1  11   2        1.43        1.35      1.03 o 
   0  11   2        3.72        3.59      0.98 o 
   1  11   2       62.08       62.81      3.49 o 
   2  11   2        6.84        4.86      1.16 o 
   3  11   2       38.87       40.79      3.08 o 
   4  11   2       17.14       17.08      2.36 o 
   5  11   2        0.02        2.59      1.43 o 
   6  11   2        0.02        0.00      0.93 o 
  -5  12   2        0.79        0.00      1.25 o 
  -4  12   2        8.20        6.43      1.86 o 
  -3  12   2        0.56        0.13      0.81 o 
  -2  12   2       17.62       16.99      1.60 o 
  -1  12   2      444.53      457.51      8.50 o 
   0  12   2        7.13        6.97      1.23 o 
   1  12   2        0.32        0.43      0.78 o 
   2  12   2       14.31       14.76      1.98 o 
   3  12   2       20.65       20.65      4.49 o 
   4  12   2        2.91        3.00      1.51 o 
  -3  13   2       12.91       12.91      1.62 o 
  -2  13   2        0.36        0.71      0.93 o 
  -1  13   2       22.71       23.73      1.96 o 
   0  13   2       19.27       18.22      1.79 o 
   1  13   2        0.60        0.83      0.81 o 
   2  13   2        0.04        0.00      0.76 o 
   3  13   2        0.05        1.06      0.91 o 
  -9   0   3        0.12        0.00      1.05 o 
  -7   0   3        1.46        1.09      0.58 o 
  -5   0   3      515.17      540.10     11.24 o 
  -3   0   3      598.35      572.13      5.86 o 
  -1   0   3      373.10      366.66      5.50 o 
   1   0   3     2654.49     2607.10     41.63 o 
   3   0   3     1526.91     1385.75     23.51 o 
   5   0   3        8.17        3.67      0.96 o 
   7   0   3      120.17      130.19      5.09 o 
   9   0   3      269.45      284.24      9.14 o 
 -10   1   3        1.38        0.90      0.99 o 
  -9   1   3       22.62       22.82      1.98 o 
  -8   1   3      111.97      115.28      2.68 o 
  -7   1   3      203.77      202.43      2.99 o 
  -6   1   3        4.94        5.74      0.54 o 
  -5   1   3        5.91        1.68      0.29 o 
  -4   1   3        4.56        9.43      0.48 o 
  -3   1   3     2666.55     2505.74     29.57 o 
  -2   1   3     2908.32     2791.57     28.51 o 
  -1   1   3     1594.66     1598.02     11.61 o 
   0   1   3     2874.86     2884.58     18.77 o 
   1   1   3     2902.87     2905.29     26.93 o 
   2   1   3      755.13      693.08      8.71 o 
   3   1   3      449.67      467.76      8.61 o 
   4   1   3      262.32      268.28      4.57 o 
   5   1   3        7.22        6.97      0.88 o 
   6   1   3       26.55       23.39      1.49 o 
   7   1   3       90.45       95.39      3.05 o 
   8   1   3        0.24        0.26      0.84 o 
   9   1   3        0.66        0.00      0.93 o 
  10   1   3       75.09       84.83      3.67 o 
 -10   2   3       11.86       11.16      1.56 o 
  -9   2   3       15.11       16.68      1.24 o 
  -8   2   3        2.39        1.79      0.65 o 
  -7   2   3       10.11       10.94      0.86 o 
  -6   2   3      173.53      173.19      3.15 o 
  -5   2   3      185.54      177.44      1.93 o 
  -4   2   3       10.36       15.70      0.73 o 
  -3   2   3        0.44        0.14      0.23 o 
  -2   2   3       11.50        8.71      0.28 o 
  -1   2   3     1037.96      981.43     10.42 o 
   0   2   3       72.54       80.74      6.93 o 
   1   2   3       83.26       85.08      1.21 o 
   2   2   3      157.44      148.57      2.30 o 
   3   2   3       90.70       84.79      1.67 o 
   4   2   3      626.97      655.04      9.03 o 
   5   2   3      185.32      179.79      5.96 o 
   6   2   3       65.12       68.36      2.42 o 
   7   2   3      276.31      290.10      5.86 o 
   8   2   3       79.33       76.44      6.33 o 
   9   2   3       40.67       48.31      2.63 o 
 -10   3   3       13.88       12.86      1.60 o 
  -9   3   3        7.02        5.85      0.94 o 
  -8   3   3       29.34       30.61      2.07 o 
  -7   3   3        3.90        3.10      0.71 o 
  -6   3   3        0.17        0.53      0.52 o 
  -5   3   3       47.27       55.29      3.37 o 
  -4   3   3      116.24       91.07      1.31 o 
  -3   3   3      798.76      884.53      6.28 o 
  -2   3   3       80.44       88.75      0.91 o 
  -1   3   3     1745.92     1717.65     14.15 o 
   0   3   3     2488.04     2417.44     22.95 o 
   1   3   3      520.80      540.49      5.01 o 
   2   3   3     1554.61     1649.15     16.02 o 
   3   3   3      269.75      277.03      3.68 o 
   4   3   3        1.04        0.00      0.37 o 
   5   3   3        2.22        0.67      0.57 o 
   6   3   3       96.29       98.36      2.97 o 
   7   3   3        3.77        2.65      0.96 o 
   8   3   3       48.69       49.53      2.79 o 
   9   3   3        0.13        0.00      1.00 o 
 -10   4   3        0.06        0.87      0.76 o 
  -9   4   3       12.23        9.78      1.09 o 
  -8   4   3       33.46       29.02      1.83 o 
  -7   4   3       48.79       53.01      1.45 o 
  -6   4   3       17.37       19.43      0.78 o 
  -5   4   3        6.83        5.62      0.50 o 
  -4   4   3      310.59      295.09      3.31 o 
  -3   4   3        4.60        4.81      0.34 o 
  -2   4   3     2075.34     2063.59     15.28 o 
  -1   4   3      618.57      602.58      6.42 o 
   0   4   3      747.28      777.42      6.84 o 
   1   4   3      195.46      179.51      2.16 o 
   2   4   3        7.03       13.80      0.68 o 
   3   4   3       43.50       42.27      1.41 o 
   4   4   3      174.46      157.79      3.80 o 
   5   4   3        9.37        8.47      0.80 o 
   6   4   3      161.26      159.77      3.92 o 
   7   4   3       54.42       59.90      2.52 o 
   8   4   3       36.04       36.99      2.52 o 
   9   4   3        0.02        0.00      0.88 o 
 -10   5   3       19.71       20.20      1.94 o 
  -9   5   3       10.59       13.35      1.21 o 
  -8   5   3      112.80      109.00      3.88 o 
  -7   5   3      269.37      286.44      3.82 o 
  -6   5   3      268.38      261.59      3.42 o 
  -5   5   3      104.19      102.33      1.81 o 
  -4   5   3       20.94       21.33      0.75 o 
  -3   5   3       18.37       12.20      0.49 o 
  -2   5   3     1376.90     1427.64     10.90 o 
  -1   5   3       12.14       20.39      0.78 o 
   0   5   3      172.54      203.60      2.33 o 
   1   5   3      586.59      576.56      5.49 o 
   2   5   3      451.43      409.42      4.32 o 
   3   5   3       17.91       22.82      1.39 o 
   4   5   3       16.07       17.66      2.84 o 
   5   5   3       16.87       18.68      1.13 o 
   6   5   3      189.37      183.45      3.49 o 
   7   5   3      202.88      199.11      4.77 o 
   8   5   3        8.75        7.88      1.80 o 
   9   5   3        0.49        0.53      1.92 o 
  -9   6   3        0.51        1.05      1.37 o 
  -8   6   3        3.37        3.16      0.90 o 
  -7   6   3       54.46       52.14      1.91 o 
  -6   6   3       61.48       61.39      1.55 o 
  -5   6   3       76.20       70.68      1.57 o 
  -4   6   3        0.31        0.91      0.34 o 
  -3   6   3      244.77      237.91      2.56 o 
  -2   6   3       44.78       52.98      0.97 o 
  -1   6   3        1.98        0.75      0.24 o 
   0   6   3      245.53      254.56      3.56 o 
   1   6   3      275.84      266.94      3.08 o 
   2   6   3       22.15       21.95      1.06 o 
   3   6   3        1.70        1.95      0.56 o 
   4   6   3      505.89      494.75      6.27 o 
   5   6   3      294.89      295.05      4.52 o 
   6   6   3       79.97       83.12      2.33 o 
   7   6   3       43.24       42.14      1.83 o 
   8   6   3        7.63        8.54      1.59 o 
  -9   7   3       31.27       32.73      3.20 o 
  -8   7   3      110.51      111.75      5.15 o 
  -7   7   3        1.27        0.60      0.72 o 
  -6   7   3      164.00      160.11      3.05 o 
  -5   7   3       35.80       44.31      1.25 o 
  -4   7   3       38.39       34.43      1.13 o 
  -3   7   3       23.88       23.63      0.86 o 
  -2   7   3       80.35       81.50      2.07 o 
  -1   7   3      378.55      393.76      4.36 o 
   0   7   3      225.42      206.86      3.22 o 
   1   7   3      197.01      199.48      3.24 o 
   2   7   3       68.94       69.67      1.65 o 
   3   7   3        2.38        4.32      0.60 o 
   4   7   3      619.15      581.17      7.17 o 
   5   7   3       90.39       87.65      2.28 o 
   6   7   3       16.97       20.22      1.29 o 
   7   7   3       25.72       26.40      1.54 o 
   8   7   3        0.26        1.05      1.18 o 
  -8   8   3      109.02      106.63      5.03 o 
  -7   8   3       23.65       19.73      1.69 o 
  -6   8   3       10.21       14.56      1.05 o 
  -5   8   3      251.81      238.00      3.89 o 
  -4   8   3       73.32       72.95      1.92 o 
  -3   8   3       20.26       22.80      0.92 o 
  -2   8   3        6.93        7.75      0.61 o 
  -1   8   3       91.91       93.39      1.79 o 
   0   8   3       15.92       15.27      0.90 o 
   1   8   3       83.45       93.22      2.15 o 
   2   8   3       94.97       90.97      2.24 o 
   3   8   3      178.73      171.83      3.32 o 
   4   8   3       65.01       64.23      2.06 o 
   5   8   3        0.70        0.27      0.87 o 
   6   8   3        0.00        0.47      0.86 o 
   7   8   3       30.11       34.28      2.26 o 
   8   8   3        0.51        1.29      1.18 o 
  -8   9   3        9.54        9.31      1.44 o 
  -7   9   3        5.60        9.89      1.11 o 
  -6   9   3        6.74        9.19      1.50 o 
  -5   9   3        2.02        2.69      0.67 o 
  -4   9   3      245.74      236.27      3.96 o 
  -3   9   3       47.50       47.86      2.10 o 
  -2   9   3        1.90        1.37      0.53 o 
  -1   9   3       67.07       65.19      1.55 o 
   0   9   3        0.09        0.00      0.52 o 
   1   9   3       15.51       18.02      1.09 o 
   2   9   3      149.02      146.99      3.00 o 
   3   9   3       54.06       49.26      1.80 o 
   4   9   3        0.02        0.00      0.54 o 
   5   9   3        1.16        1.59      0.69 o 
   6   9   3        5.86        6.40      1.27 o 
   7   9   3        3.36        4.47      1.28 o 
  -7  10   3        1.42        0.11      1.10 o 
  -6  10   3       32.05       35.05      2.09 o 
  -5  10   3       39.18       31.26      1.52 o 
  -4  10   3        0.18        0.01      0.66 o 
  -3  10   3       66.22       62.90      4.52 o 
  -2  10   3       51.41       52.78      1.91 o 
  -1  10   3        1.36        0.24      0.84 o 
   0  10   3       43.36       48.68      2.16 o 
   1  10   3      135.53      140.71      2.95 o 
   2  10   3       54.12       51.29      2.66 o 
   3  10   3        5.11        5.58      0.84 o 
   4  10   3        4.63        4.30      1.82 o 
   5  10   3        6.91        4.61      1.53 o 
   6  10   3        2.43        2.32      1.09 o 
  -6  11   3        2.88        5.09      1.72 o 
  -5  11   3       29.11       32.35      2.06 o 
  -4  11   3        0.03        0.12      1.13 o 
  -3  11   3        6.76        5.58      1.12 o 
  -2  11   3       21.25       23.15      1.70 o 
  -1  11   3       99.97      100.55      3.28 o 
   0  11   3        2.70        2.86      0.97 o 
   1  11   3      189.88      190.62      4.74 o 
   2  11   3       72.98       64.21      3.72 o 
   3  11   3        6.51        7.54      1.77 o 
   4  11   3        7.02        6.16      1.31 o 
   5  11   3       28.12       32.95      2.30 o 
  -5  12   3        0.91        0.99      1.00 o 
  -4  12   3        7.61        7.30      1.86 o 
  -3  12   3       27.61       29.87      3.35 o 
  -2  12   3       28.12       29.93      2.00 o 
  -1  12   3       53.79       54.49      2.57 o 
   0  12   3       18.30       19.18      2.24 o 
   1  12   3        1.93        1.97      1.29 o 
   2  12   3        0.26        0.97      0.89 o 
   3  12   3        6.05        4.39      1.57 o 
   4  12   3        9.60       10.18      2.09 o 
  -3  13   3       27.73       30.63      3.20 o 
  -2  13   3        3.78        4.23      1.19 o 
  -1  13   3       11.07       11.24      1.54 o 
   0  13   3       72.20       71.72      3.06 o 
   1  13   3        0.87        0.00      0.77 o 
   2  13   3        1.79        1.91      0.98 o 
 -10   0   4        3.88        4.04      1.72 o 
  -8   0   4       11.31       11.78      1.19 o 
  -6   0   4      189.66      209.05      9.59 o 
  -4   0   4      130.91      117.22      3.32 o 
  -2   0   4       71.44       70.99      1.44 o 
   0   0   4        2.69        2.07      0.71 o 
   2   0   4        7.25        4.71      0.76 o 
   4   0   4      807.39      874.56     16.32 o 
   6   0   4       28.21       29.35      2.36 o 
   8   0   4       17.11       16.67      2.33 o 
 -10   1   4        8.86        9.55      1.47 o 
  -9   1   4        0.97        1.39      0.62 o 
  -8   1   4       15.91       14.95      0.92 o 
  -7   1   4       45.65       45.25      1.32 o 
  -6   1   4      120.56      117.51      2.00 o 
  -5   1   4     1635.66     1655.72     11.51 o 
  -4   1   4        4.84        5.18      0.31 o 
  -3   1   4      124.92      125.88      1.73 o 
  -2   1   4      413.92      410.89      3.78 o 
  -1   1   4     2507.62     2496.21     20.02 o 
   0   1   4      105.62      122.73      1.45 o 
   1   1   4     1919.01     1858.30     13.46 o 
   2   1   4      974.79      984.27      9.52 o 
   3   1   4      282.52      286.90      4.59 o 
   4   1   4     1591.71     1580.23     21.91 o 
   5   1   4      147.03      158.11      3.57 o 
   6   1   4      204.61      186.29      4.22 o 
   7   1   4        1.85        1.53      0.86 o 
   8   1   4        9.56        8.27      1.33 o 
   9   1   4       28.15       32.96      2.32 o 
 -10   2   4       11.59       12.21      1.28 o 
  -9   2   4       19.56       19.36      1.31 o 
  -8   2   4       55.99       50.62      1.76 o 
  -7   2   4       26.29       24.75      1.03 o 
  -6   2   4       28.84       29.19      0.98 o 
  -5   2   4       12.78       14.36      0.84 o 
  -4   2   4     1208.37     1206.51      9.31 o 
  -3   2   4     1295.88     1266.24      9.58 o 
  -2   2   4      631.82      577.37      8.33 o 
  -1   2   4      124.81      137.14      1.40 o 
   0   2   4      680.00      702.50      4.95 o 
   1   2   4     1893.36     1811.15     13.41 o 
   2   2   4      150.29      137.29      2.16 o 
   3   2   4       41.84       46.63      2.09 o 
   4   2   4      560.62      556.71      8.06 o 
   5   2   4       59.43       63.34      2.19 o 
   6   2   4        0.06        0.00      0.57 o 
   7   2   4       24.91       23.94      1.69 o 
   8   2   4       45.78       44.39      2.42 o 
   9   2   4        5.63        5.89      1.34 o 
 -10   3   4       94.15      102.50      2.91 o 
  -9   3   4      113.49      117.31      5.05 o 
  -8   3   4      130.16      134.78      2.94 o 
  -7   3   4        0.51        0.38      0.44 o 
  -6   3   4        6.56        5.80      0.45 o 
  -5   3   4        0.39        0.12      0.27 o 
  -4   3   4     1419.70     1467.61     11.23 o 
  -3   3   4      858.40      971.74      6.88 o 
  -2   3   4      180.73      168.26      1.53 o 
  -1   3   4        0.49        0.02      0.17 o 
   0   3   4      322.84      323.20      3.90 o 
   1   3   4      502.03      546.23      4.49 o 
   2   3   4     2949.59     2964.91     28.07 o 
   3   3   4       71.74       79.17      1.69 o 
   4   3   4      321.86      306.96      4.26 o 
   5   3   4      264.94      255.77      4.91 o 
   6   3   4      198.57      197.45      4.48 o 
   7   3   4       19.07       19.80      2.02 o 
   8   3   4      260.89      267.70      6.06 o 
   9   3   4        0.97        0.28      1.05 o 
 -10   4   4        1.57        1.38      0.79 o 
  -9   4   4       75.39       73.24      2.33 o 
  -8   4   4        0.39        1.01      0.59 o 
  -7   4   4       81.32       83.98      2.11 o 
  -6   4   4       32.57       30.04      1.03 o 
  -5   4   4       46.20       41.21      1.06 o 
  -4   4   4        2.37        0.57      0.27 o 
  -3   4   4      189.52      200.58      1.76 o 
  -2   4   4       94.19       92.61      1.22 o 
  -1   4   4       80.91       93.66      1.66 o 
   0   4   4       87.16       89.68      1.69 o 
   1   4   4      336.51      375.62      3.84 o 
   2   4   4      564.78      596.39      5.82 o 
   3   4   4      766.31      756.63      8.32 o 
   4   4   4       39.90       40.53      1.35 o 
   5   4   4       93.29       88.05      2.18 o 
   6   4   4       87.35       87.29      2.89 o 
   7   4   4      100.91      101.45     10.05 o 
   8   4   4        3.94        3.21      1.06 o 
   9   4   4        7.53        9.66      1.64 o 
 -10   5   4        4.07        3.26      1.11 o 
  -9   5   4        0.22        0.00      0.61 o 
  -8   5   4       45.37       47.77      1.79 o 
  -7   5   4        7.52        9.59      0.68 o 
  -6   5   4      372.53      367.31      4.33 o 
  -5   5   4        4.43        3.51      0.44 o 
  -4   5   4        3.63        3.10      0.32 o 
  -3   5   4      247.93      257.75      2.38 o 
  -2   5   4       41.11       32.33      0.68 o 
  -1   5   4     1880.44     2021.28     19.67 o 
   0   5   4     2265.25     2299.50     19.03 o 
   1   5   4       50.83       62.14      1.16 o 
   2   5   4        2.80        2.05      0.37 o 
   3   5   4        2.44        3.80      1.33 o 
   4   5   4       34.78       35.08      1.86 o 
   5   5   4       46.63       43.06      1.70 o 
   6   5   4      367.24      355.88      5.39 o 
   7   5   4       19.86       17.65      1.62 o 
   8   5   4        1.24        0.94      0.92 o 
   9   5   4        3.02        2.21      1.80 o 
  -9   6   4        2.21        1.39      0.91 o 
  -8   6   4        0.43        0.91      1.57 o 
  -7   6   4      223.95      218.77      3.30 o 
  -6   6   4       24.24       22.17      1.12 o 
  -5   6   4        1.74        2.61      0.46 o 
  -4   6   4        5.78        5.60      0.45 o 
  -3   6   4        4.19        4.25      0.45 o 
  -2   6   4       45.56       57.32      1.25 o 
  -1   6   4      554.07      614.08      6.97 o 
   0   6   4      428.98      425.62      4.29 o 
   1   6   4       63.17       65.33      1.25 o 
   2   6   4        4.77        6.70      0.53 o 
   3   6   4       21.18       25.05      0.97 o 
   4   6   4       87.59       87.89      3.32 o 
   5   6   4       18.89       22.08      1.23 o 
   6   6   4       10.08        9.20      1.01 o 
   7   6   4        5.96        3.98      1.12 o 
   8   6   4       20.07       23.02      2.57 o 
  -9   7   4        0.15        1.22      1.43 o 
  -8   7   4       91.17       95.77      4.74 o 
  -7   7   4        5.02        4.66      0.76 o 
  -6   7   4      107.46      102.92      2.42 o 
  -5   7   4       14.92       13.83      0.79 o 
  -4   7   4        2.56        3.05      0.40 o 
  -3   7   4      104.81      112.64      1.93 o 
  -2   7   4      177.36      183.44      2.59 o 
  -1   7   4      107.94      112.00      2.19 o 
   0   7   4        3.93        2.20      0.56 o 
   1   7   4      538.97      565.50      6.92 o 
   2   7   4      152.73      150.56      2.90 o 
   3   7   4       48.62       51.14      1.72 o 
   4   7   4      346.78      327.45      4.25 o 
   5   7   4       69.92       76.13      2.15 o 
   6   7   4        4.41        5.00      0.86 o 
   7   7   4       12.46       11.95      1.22 o 
   8   7   4       14.94       15.31      2.46 o 
  -8   8   4        1.14        0.00      0.99 o 
  -7   8   4       13.27        8.78      2.68 o 
  -6   8   4        6.13        3.93      0.97 o 
  -5   8   4       44.36       37.70      2.14 o 
  -4   8   4        5.84        6.95      0.57 o 
  -3   8   4       82.87       83.72      1.72 o 
  -2   8   4      276.39      268.01      3.48 o 
  -1   8   4       50.97       57.20      1.68 o 
   0   8   4       83.52       83.66      2.01 o 
   1   8   4       99.56      106.29      2.76 o 
   2   8   4      310.98      314.02      4.78 o 
   3   8   4      111.91      108.97      2.64 o 
   4   8   4      102.44       97.90      3.44 o 
   5   8   4       33.15       32.61      1.65 o 
   6   8   4       17.34       18.56      1.75 o 
   7   8   4        2.22        2.63      1.14 o 
  -8   9   4        3.04        3.23      1.57 o 
  -7   9   4       15.13       13.67      3.96 o 
  -6   9   4        0.05        0.00      0.56 o 
  -5   9   4       10.70        7.88      0.91 o 
  -4   9   4        0.43        0.00      0.70 o 
  -3   9   4       16.23       17.28      1.06 o 
  -2   9   4        7.55        8.67      0.69 o 
  -1   9   4       15.13       14.70      0.85 o 
   0   9   4        0.74        0.85      0.71 o 
   1   9   4        0.86        0.24      0.50 o 
   2   9   4      171.08      166.30      3.31 o 
   3   9   4      192.96      196.99      4.20 o 
   4   9   4       23.82       23.51      1.43 o 
   5   9   4        5.46        4.19      1.08 o 
   6   9   4        0.01        0.00      0.64 o 
   7   9   4        0.22        0.36      0.83 o 
  -7  10   4        0.12        0.17      0.90 o 
  -6  10   4        0.02        0.21      0.70 o 
  -5  10   4        6.31        6.09      0.88 o 
  -4  10   4       17.34       16.72      1.44 o 
  -3  10   4        0.00        0.11      0.50 o 
  -2  10   4        4.48        3.99      0.73 o 
  -1  10   4        4.77        3.70      0.70 o 
   0  10   4       41.52       43.81      1.43 o 
   1  10   4       87.85       81.01      3.16 o 
   2  10   4       13.96       12.34      1.14 o 
   3  10   4       61.31       60.09      3.34 o 
   4  10   4        0.12        1.05      0.72 o 
   5  10   4       15.14       17.66      1.98 o 
   6  10   4        0.18        0.30      0.82 o 
  -6  11   4       46.67       45.11      3.14 o 
  -5  11   4        0.90        1.04      1.08 o 
  -4  11   4        4.22        4.78      1.03 o 
  -3  11   4       23.64       22.90      1.33 o 
  -2  11   4       17.58       18.59      1.23 o 
  -1  11   4       29.28       31.69      1.54 o 
   0  11   4       44.36       49.32      2.81 o 
   1  11   4      105.20      105.61      4.74 o 
   2  11   4        0.92        0.00      0.93 o 
   3  11   4        2.38        2.19      0.92 o 
   4  11   4        9.89        9.70      1.44 o 
   5  11   4       21.08       17.81      1.90 o 
  -5  12   4        0.10        0.08      1.40 o 
  -4  12   4       13.02       15.74      2.39 o 
  -3  12   4        3.40        3.11      1.60 o 
  -2  12   4        0.48        0.00      0.77 o 
  -1  12   4       72.99       70.04      2.90 o 
   0  12   4       19.73       20.64      3.84 o 
   1  12   4        5.70        5.11      1.16 o 
   2  12   4        3.00        4.45      1.57 o 
   3  12   4        3.00        3.20      1.54 o 
   4  12   4        3.59        3.43      1.57 o 
  -3  13   4        0.92        0.26      1.43 o 
  -2  13   4        0.83        1.14      0.99 o 
  -1  13   4       46.58       43.18      6.09 o 
   0  13   4        0.03        0.27      0.82 o 
   1  13   4        2.93        2.70      1.04 o 
   2  13   4        0.01        0.09      0.86 o 
  -9   0   5        5.37        5.31      1.05 o 
  -7   0   5       36.10       34.90      3.83 o 
  -5   0   5     2396.62     2416.38     28.41 o 
  -3   0   5       46.01       41.39      1.22 o 
  -1   0   5      260.08      230.15      3.37 o 
   1   0   5      313.39      357.87      5.12 o 
   3   0   5      101.82      101.97      3.46 o 
   5   0   5       91.40       87.98      3.75 o 
   7   0   5       73.48       80.01      4.10 o 
   9   0   5        0.28        0.29      1.19 o 
 -10   1   5       17.87       21.54      1.49 o 
  -9   1   5        5.82        5.86      0.77 o 
  -8   1   5       27.87       27.08      1.21 o 
  -7   1   5      117.19      105.74      2.04 o 
  -6   1   5        0.48        0.48      0.33 o 
  -5   1   5      494.80      477.93      4.26 o 
  -4   1   5       10.11        9.13      0.36 o 
  -3   1   5      475.27      435.23      5.83 o 
  -2   1   5      495.05      480.59      4.39 o 
  -1   1   5     1536.41     1434.11     11.83 o 
   0   1   5     1499.41     1589.11     13.14 o 
   1   1   5     1331.63     1315.43     11.15 o 
   2   1   5      154.84      188.36      3.34 o 
   3   1   5      705.81      763.88     10.16 o 
   4   1   5      112.79      110.63      3.43 o 
   5   1   5       72.92       70.56      2.36 o 
   6   1   5       11.27       12.79      1.30 o 
   7   1   5       18.79       23.15      2.39 o 
   8   1   5        2.69        2.08      1.41 o 
   9   1   5       13.55       14.04      3.90 o 
 -10   2   5       16.48       18.53      1.43 o 
  -9   2   5       57.10       58.22      2.04 o 
  -8   2   5       12.51       13.27      0.90 o 
  -7   2   5       32.89       36.64      1.52 o 
  -6   2   5       23.83       22.49      0.90 o 
  -5   2   5       94.99       95.37      1.41 o 
  -4   2   5        1.81        2.78      0.75 o 
  -3   2   5      620.79      655.72      5.30 o 
  -2   2   5      524.04      496.05      4.02 o 
  -1   2   5      243.99      246.05      2.22 o 
   0   2   5       56.20       49.49      0.69 o 
   1   2   5      138.98      167.18      1.76 o 
   2   2   5      654.74      701.85      9.29 o 
   3   2   5      342.10      364.71      5.68 o 
   4   2   5      107.62      118.59      2.90 o 
   5   2   5        0.39        0.66      0.67 o 
   6   2   5      118.23      122.70      6.72 o 
   7   2   5       39.88       39.93      2.14 o 
   8   2   5       20.36       22.57      1.95 o 
   9   2   5        6.32        2.95      2.23 o 
 -10   3   5       26.78       21.74      1.51 o 
  -9   3   5       19.59       16.11      1.25 o 
  -8   3   5       12.58       12.79      1.05 o 
  -7   3   5        1.08        1.06      0.45 o 
  -6   3   5       16.04       15.65      0.79 o 
  -5   3   5       15.19       18.56      0.73 o 
  -4   3   5       21.60       19.45      0.48 o 
  -3   3   5      512.33      564.83      4.25 o 
  -2   3   5      112.55      107.89      1.23 o 
  -1   3   5        7.59        5.80      0.75 o 
   0   3   5        0.65        0.05      0.28 o 
   1   3   5     2631.01     2902.94     21.22 o 
   2   3   5       31.33       43.79      1.78 o 
   3   3   5      376.05      404.78      5.08 o 
   4   3   5        4.01        5.69      0.85 o 
   5   3   5      181.88      176.97      4.00 o 
   6   3   5       24.59       23.40      1.65 o 
   7   3   5      101.72      102.72      4.73 o 
   8   3   5       37.31       35.14      2.33 o 
   9   3   5        2.66        3.35      1.40 o 
 -10   4   5       20.73       20.14      1.46 o 
  -9   4   5       67.08       66.78      2.55 o 
  -8   4   5       41.07       39.52      1.61 o 
  -7   4   5        0.22        0.07      0.38 o 
  -6   4   5      109.36      119.42      2.05 o 
  -5   4   5       10.76        9.89      0.54 o 
  -4   4   5       17.29       20.95      0.57 o 
  -3   4   5        4.81        3.27      0.63 o 
  -2   4   5      165.11      160.73      1.79 o 
  -1   4   5      578.90      597.69      5.53 o 
   0   4   5      234.18      257.95      3.52 o 
   1   4   5      191.18      214.35      2.58 o 
   2   4   5      288.82      278.50      2.81 o 
   3   4   5       54.11       49.80      1.54 o 
   4   4   5      222.84      214.94      3.50 o 
   5   4   5        1.86        2.59      0.83 o 
   6   4   5       17.85       14.32      1.44 o 
   7   4   5        0.11        0.06      0.88 o 
   8   4   5       46.61       42.18      2.46 o 
   9   4   5        0.06        0.50      1.17 o 
 -10   5   5        0.73        0.00      0.81 o 
  -9   5   5       17.65       18.56      1.60 o 
  -8   5   5       52.87       47.97      3.94 o 
  -7   5   5       39.27       37.60      1.85 o 
  -6   5   5        1.10        0.47      0.41 o 
  -5   5   5       85.68       89.38      2.23 o 
  -4   5   5        2.53        3.71      0.38 o 
  -3   5   5       57.29       48.98      1.32 o 
  -2   5   5       16.45       11.72      0.57 o 
  -1   5   5      189.00      192.09      2.89 o 
   0   5   5      480.23      514.40      6.11 o 
   1   5   5      777.93      757.37      7.17 o 
   2   5   5      164.29      173.61      2.57 o 
   3   5   5        0.19        0.00      0.33 o 
   4   5   5        1.40        0.34      0.46 o 
   5   5   5      132.52      138.84      2.89 o 
   6   5   5       46.23       44.39      2.15 o 
   7   5   5        0.68        0.08      0.83 o 
   8   5   5       17.35       16.95      3.84 o 
  -9   6   5        0.78        0.08      0.75 o 
  -8   6   5       32.74       25.61      1.72 o 
  -7   6   5       35.34       31.12      2.11 o 
  -6   6   5        4.22        4.55      0.70 o 
  -5   6   5       35.79       38.45      1.78 o 
  -4   6   5       88.95       85.15      2.65 o 
  -3   6   5        3.84        4.34      0.42 o 
  -2   6   5      468.87      481.72      5.77 o 
  -1   6   5       74.19       83.29      1.82 o 
   0   6   5        8.61       11.40      0.77 o 
   1   6   5      320.66      351.87      5.62 o 
   2   6   5       36.33       40.18      1.32 o 
   3   6   5       17.45       12.61      0.79 o 
   4   6   5       28.61       23.84      1.06 o 
   5   6   5       78.35       78.57      5.02 o 
   6   6   5        0.03        0.51      0.79 o 
   7   6   5       17.08       25.20      1.93 o 
   8   6   5        0.11        0.71      1.01 o 
  -9   7   5        2.41        4.65      1.72 o 
  -8   7   5        2.87        1.98      1.34 o 
  -7   7   5       12.43       11.70      1.01 o 
  -6   7   5       47.74       39.49      1.49 o 
  -5   7   5       14.51       10.93      0.77 o 
  -4   7   5       14.87       17.73      0.86 o 
  -3   7   5       74.67       76.75      1.41 o 
  -2   7   5      398.25      411.89      4.62 o 
  -1   7   5       14.83       16.43      1.90 o 
   0   7   5      131.40      135.33      2.59 o 
   1   7   5       71.39       78.09      1.99 o 
   2   7   5        1.46        2.01      0.56 o 
   3   7   5        9.87        7.72      0.86 o 
   4   7   5       29.30       21.48      1.71 o 
   5   7   5        9.35        9.87      1.07 o 
   6   7   5       18.52       19.67      2.55 o 
   7   7   5       17.09       16.38      2.71 o 
   8   7   5        7.60        4.45      2.09 o 
  -8   8   5       14.13       12.58      1.54 o 
  -7   8   5        0.01        0.27      0.80 o 
  -6   8   5       12.77        9.83      1.50 o 
  -5   8   5       10.41        6.84      0.69 o 
  -4   8   5        0.01        0.00      0.42 o 
  -3   8   5       93.56      101.87      1.95 o 
  -2   8   5        3.46        1.47      0.56 o 
  -1   8   5       66.81       73.93      1.89 o 
   0   8   5       44.29       41.40      2.13 o 
   1   8   5        0.38        0.47      0.46 o 
   2   8   5        6.84        6.26      0.83 o 
   3   8   5        3.25        2.47      0.73 o 
   4   8   5        0.08        0.92      0.60 o 
   5   8   5        0.03        0.43      0.59 o 
   6   8   5       15.04       16.63      1.43 o 
   7   8   5       37.05       37.94      2.48 o 
  -8   9   5        8.42       14.58      1.64 o 
  -7   9   5        0.74        0.19      0.90 o 
  -6   9   5        0.32        0.00      0.74 o 
  -5   9   5        1.20        0.95      0.63 o 
  -4   9   5      147.58      139.03      2.97 o 
  -3   9   5       95.72       92.18      1.95 o 
  -2   9   5       53.00       56.73      1.52 o 
  -1   9   5        9.94        8.26      0.72 o 
   0   9   5        3.19        1.95      0.57 o 
   1   9   5       18.09       19.83      1.18 o 
   2   9   5      135.21      115.01      2.78 o 
   3   9   5       40.74       41.93      2.13 o 
   4   9   5        0.63        0.75      0.72 o 
   5   9   5        2.14        3.86      0.98 o 
   6   9   5        0.63        1.77      1.44 o 
  -7  10   5        8.29       14.28      1.59 o 
  -6  10   5       21.98       20.40      1.39 o 
  -5  10   5       66.62       63.07      2.12 o 
  -4  10   5       45.70       42.24      1.72 o 
  -3  10   5       82.44       88.97      2.35 o 
  -2  10   5       83.69       81.72      2.26 o 
  -1  10   5        5.95        5.88      0.70 o 
   0  10   5        1.41        1.54      0.62 o 
   1  10   5        2.27        2.34      0.67 o 
   2  10   5       20.08       16.09      1.52 o 
   3  10   5        2.13        2.05      0.70 o 
   4  10   5        1.23        1.25      0.74 o 
   5  10   5       48.18       51.75      2.24 o 
   6  10   5       14.24       13.58      2.27 o 
  -6  11   5        2.18        1.81      0.82 o 
  -5  11   5        4.19        4.36      0.92 o 
  -4  11   5       13.55       14.88      1.23 o 
  -3  11   5       25.06       19.97      1.64 o 
  -2  11   5       14.71       15.77      1.89 o 
  -1  11   5       47.33       52.55      1.93 o 
   0  11   5       25.58       25.17      1.43 o 
   1  11   5        0.42        1.29      2.24 o 
   2  11   5        1.21        0.89      0.69 o 
   3  11   5        1.45        1.89      0.84 o 
   4  11   5        0.05        1.26      1.82 o 
   5  11   5        8.48        8.78      1.55 o 
  -5  12   5       23.86       22.49      1.96 o 
  -4  12   5        2.78        3.21      1.07 o 
  -3  12   5       11.79       14.08      2.36 o 
  -2  12   5       26.43       24.20      3.00 o 
  -1  12   5        0.77        0.00      0.74 o 
   0  12   5       35.46       32.88      2.10 o 
   1  12   5        0.75        0.78      0.80 o 
   2  12   5        5.20        2.97      1.54 o 
   3  12   5       19.47       22.14      2.65 o 
  -3  13   5        3.41        1.22      1.48 o 
  -2  13   5        6.03        5.92      1.35 o 
  -1  13   5        4.37        4.01      1.11 o 
   0  13   5       10.28        9.27      1.64 o 
   1  13   5       11.15       14.88      1.70 o 
 -10   0   6       17.81       17.95      1.71 o 
  -8   0   6       83.42       89.06      2.84 o 
  -6   0   6      132.13      127.83      2.96 o 
  -4   0   6     1745.63     1727.11     20.53 o 
  -2   0   6      538.39      521.80      6.80 o 
   0   0   6        0.30        0.31      0.34 o 
   2   0   6      198.87      216.05      3.84 o 
   4   0   6      922.84      962.34     18.24 o 
   6   0   6        7.33        8.18      1.63 o 
   8   0   6       32.56       32.32      3.17 o 
 -10   1   6        8.48        9.48      0.99 o 
  -9   1   6       11.29       11.14      0.96 o 
  -8   1   6       14.31       14.29      0.92 o 
  -7   1   6      100.63      102.01      2.03 o 
  -6   1   6       93.21       89.68      1.54 o 
  -5   1   6        2.23        0.71      0.29 o 
  -4   1   6       30.51       30.94      0.68 o 
  -3   1   6      426.06      454.15      4.38 o 
  -2   1   6     2986.94     3097.44     24.94 o 
  -1   1   6     7896.29     8196.23     64.68 o 
   0   1   6     1209.30     1247.21     10.61 o 
   1   1   6      102.21      122.50      1.76 o 
   2   1   6      507.01      535.14      5.34 o 
   3   1   6        6.80        9.47      1.43 o 
   4   1   6      144.82      155.26      3.51 o 
   5   1   6       60.83       59.32      2.23 o 
   6   1   6        4.22        2.81      1.57 o 
   7   1   6       12.79       13.29      1.89 o 
   8   1   6        3.69        3.08      1.12 o 
   9   1   6        0.72        0.82      1.05 o 
 -10   2   6        0.25        0.30      0.75 o 
  -9   2   6       16.08       15.94      1.15 o 
  -8   2   6       31.76       32.59      1.72 o 
  -7   2   6      253.44      249.65      3.64 o 
  -6   2   6       85.78       86.46      1.70 o 
  -5   2   6       81.01       84.63      1.38 o 
  -4   2   6        4.30        2.74      0.30 o 
  -3   2   6      140.80      146.72      1.87 o 
  -2   2   6       10.82       13.56      0.48 o 
  -1   2   6      470.04      485.55      4.51 o 
   0   2   6      539.79      562.45      5.21 o 
   1   2   6       61.73       63.58      1.01 o 
   2   2   6     2333.78     2434.15     17.82 o 
   3   2   6       21.00       26.57      1.90 o 
   4   2   6      153.45      150.73      3.45 o 
   5   2   6      213.72      211.81      4.53 o 
   6   2   6      230.30      235.91      5.17 o 
   7   2   6        9.44        9.12      1.39 o 
   8   2   6       42.70       40.03      3.64 o 
   9   2   6        2.00        2.22      1.19 o 
 -10   3   6        8.77        8.52      1.23 o 
  -9   3   6       18.54       19.84      1.33 o 
  -8   3   6        0.10        0.14      0.44 o 
  -7   3   6       41.14       41.78      1.16 o 
  -6   3   6       16.68       17.33      1.37 o 
  -5   3   6       83.57       76.97      1.30 o 
  -4   3   6     1863.71     1812.65     13.69 o 
  -3   3   6       31.40       39.66      0.85 o 
  -2   3   6       16.11       14.26      0.42 o 
  -1   3   6       17.00       13.75      0.57 o 
   0   3   6     1203.13     1331.25      9.16 o 
   1   3   6        8.10        5.11      0.32 o 
   2   3   6      345.41      386.96      3.70 o 
   3   3   6      253.15      237.45      3.65 o 
   4   3   6        3.71        2.59      1.15 o 
   5   3   6       13.44       13.40      1.26 o 
   6   3   6        0.48        0.28      0.77 o 
   7   3   6        1.22        2.08      1.06 o 
   8   3   6        2.24        3.12      1.18 o 
 -10   4   6       20.66       26.37      2.36 o 
  -9   4   6        1.81        1.94      0.74 o 
  -8   4   6        3.02        3.44      0.74 o 
  -7   4   6       40.22       43.99      1.74 o 
  -6   4   6      165.56      165.79      2.55 o 
  -5   4   6        4.46        5.05      0.44 o 
  -4   4   6       14.14       12.00      0.53 o 
  -3   4   6      447.07      488.33      4.59 o 
  -2   4   6       14.05       11.48      0.68 o 
  -1   4   6      154.27      183.60      1.98 o 
   0   4   6       70.98       86.84      1.09 o 
   1   4   6      258.71      286.20      3.58 o 
   2   4   6      478.89      499.48      5.23 o 
   3   4   6       20.49       14.92      0.79 o 
   4   4   6       18.88       18.90      2.05 o 
   5   4   6       28.41       27.02      1.67 o 
   6   4   6       70.23       66.47      2.63 o 
   7   4   6        0.35        0.00      0.81 o 
   8   4   6        9.49       12.43      2.09 o 
 -10   5   6        1.14        1.34      0.94 o 
  -9   5   6       17.27       20.49      1.70 o 
  -8   5   6        1.37        1.58      0.84 o 
  -7   5   6      230.23      225.85      5.88 o 
  -6   5   6       51.80       51.04      1.57 o 
  -5   5   6       29.31       28.44      1.15 o 
  -4   5   6        1.29        1.79      0.84 o 
  -3   5   6      149.15      157.49      1.77 o 
  -2   5   6      273.14      267.44      2.73 o 
  -1   5   6      604.51      646.81      7.33 o 
   0   5   6      105.49      119.52      2.30 o 
   1   5   6      123.65      131.14      1.95 o 
   2   5   6      175.13      173.77      2.51 o 
   3   5   6      140.20      152.92      2.47 o 
   4   5   6       33.49       37.08      1.85 o 
   5   5   6       59.55       54.81      2.26 o 
   6   5   6       34.61       36.34      2.05 o 
   7   5   6       34.40       34.31      2.17 o 
   8   5   6        3.96        3.36      1.17 o 
  -9   6   6        0.01        0.18      0.83 o 
  -8   6   6       52.44       58.39      2.02 o 
  -7   6   6       12.17       10.40      1.19 o 
  -6   6   6        8.55        6.42      0.77 o 
  -5   6   6       33.49       38.03      1.86 o 
  -4   6   6       42.72       38.91      1.14 o 
  -3   6   6       10.02       11.28      0.58 o 
  -2   6   6       89.64      104.06      1.80 o 
  -1   6   6      215.65      243.44      3.62 o 
   0   6   6      165.85      178.77      3.04 o 
   1   6   6       17.37       12.42      0.89 o 
   2   6   6      179.05      193.05      3.45 o 
   3   6   6        0.01        0.00      0.45 o 
   4   6   6      218.52      190.71      3.72 o 
   5   6   6        0.01        0.90      0.54 o 
   6   6   6        0.11        0.17      0.80 o 
   7   6   6        8.54        9.68      1.48 o 
   8   6   6        8.05       13.62      2.76 o 
  -9   7   6       18.38       18.56      2.56 o 
  -8   7   6        7.94        9.92      1.70 o 
  -7   7   6        9.50        8.82      1.18 o 
  -6   7   6        0.01        0.59      0.50 o 
  -5   7   6       88.87       76.33      2.01 o 
  -4   7   6       24.63       24.93      1.52 o 
  -3   7   6       85.92       83.86      1.52 o 
  -2   7   6      380.83      385.95      5.10 o 
  -1   7   6      424.06      437.59      6.45 o 
   0   7   6        7.20        8.07      1.39 o 
   1   7   6        0.53        0.63      0.57 o 
   2   7   6       31.27       24.35      1.27 o 
   3   7   6       91.93       98.72      2.54 o 
   4   7   6      109.42      104.27      2.74 o 
   5   7   6      232.99      232.60      4.47 o 
   6   7   6        4.93        5.77      1.01 o 
   7   7   6        0.00        1.92      1.63 o 
  -8   8   6        2.02        3.37      1.51 o 
  -7   8   6        4.65        4.80      1.51 o 
  -6   8   6       12.85        9.42      0.93 o 
  -5   8   6       26.07       24.97      1.17 o 
  -4   8   6      251.52      251.79      3.53 o 
  -3   8   6        9.00       11.02      0.67 o 
  -2   8   6       55.88       62.82      1.55 o 
  -1   8   6       17.48       17.82      1.03 o 
   0   8   6        4.97        4.34      0.65 o 
   1   8   6        1.13        1.91      0.60 o 
   2   8   6      221.58      209.32      3.87 o 
   3   8   6       21.10       25.91      1.91 o 
   4   8   6        8.03        3.55      0.86 o 
   5   8   6        3.10        5.67      0.99 o 
   6   8   6        0.32        0.21      0.70 o 
   7   8   6        2.90        3.40      1.30 o 
  -8   9   6       20.21       21.70      2.68 o 
  -7   9   6       23.66       22.44      3.71 o 
  -6   9   6        0.31        0.00      0.69 o 
  -5   9   6       63.55       63.47      2.57 o 
  -4   9   6       63.84       67.10      1.75 o 
  -3   9   6      172.40      162.41      2.71 o 
  -2   9   6        2.83        4.37      0.59 o 
  -1   9   6       55.83       51.50      1.67 o 
   0   9   6        6.14        5.81      0.80 o 
   1   9   6        1.71        2.61      0.68 o 
   2   9   6       33.00       31.17      1.53 o 
   3   9   6        0.36        0.68      0.62 o 
   4   9   6       40.89       42.38      3.82 o 
   5   9   6       37.04       44.57      2.09 o 
   6   9   6       12.97       12.58      1.36 o 
  -7  10   6       15.51       16.33      1.69 o 
  -6  10   6        0.76        0.16      0.89 o 
  -5  10   6        1.81        1.23      0.68 o 
  -4  10   6        4.96        2.56      0.73 o 
  -3  10   6        3.38        2.76      1.21 o 
  -2  10   6        0.26        0.71      0.49 o 
  -1  10   6        2.97        2.50      0.68 o 
   0  10   6        2.48        2.75      0.68 o 
   1  10   6        8.65        6.56      0.95 o 
   2  10   6       15.24       11.99      1.14 o 
   3  10   6        0.22        0.43      0.66 o 
   4  10   6       53.99       57.26      2.27 o 
   5  10   6        1.35        2.46      0.96 o 
  -6  11   6       54.02       60.57      2.25 o 
  -5  11   6        5.35        5.00      0.96 o 
  -4  11   6        8.07        7.13      1.03 o 
  -3  11   6        0.00        0.74      0.82 o 
  -2  11   6       10.70        9.02      1.04 o 
  -1  11   6       45.98       49.49      2.20 o 
   0  11   6       70.55       65.64      2.62 o 
   1  11   6       12.32       13.37      1.23 o 
   2  11   6        0.22        0.88      0.71 o 
   3  11   6       50.37       65.50      3.18 o 
   4  11   6        1.33        1.34      0.83 o 
  -4  12   6        5.95        5.35      1.58 o 
  -3  12   6        4.30        5.93      1.25 o 
  -2  12   6       26.22       32.11      1.69 o 
  -1  12   6        1.28        2.05      0.82 o 
   0  12   6        8.52       11.29      1.16 o 
   1  12   6        0.89        0.29      1.13 o 
   2  12   6        2.85        3.17      1.48 o 
   3  12   6       33.05       38.87      3.46 o 
  -2  13   6       15.93       20.54      2.85 o 
  -1  13   6        0.25        0.12      0.91 o 
   0  13   6       17.16       14.32      1.63 o 
  -9   0   7        0.77        0.54      0.78 o 
  -7   0   7      364.49      372.43      6.33 o 
  -5   0   7       21.62       19.31      2.37 o 
  -3   0   7     1970.01     2078.24     24.31 o 
  -1   0   7      429.91      460.06      6.28 o 
   1   0   7        4.48        2.33      0.49 o 
   3   0   7       43.38       45.95      3.72 o 
   5   0   7      226.77      240.34      7.13 o 
   7   0   7       47.13       37.01      3.14 o 
 -10   1   7        1.16        1.50      0.69 o 
  -9   1   7       19.05       19.51      1.17 o 
  -8   1   7        0.71        0.44      0.50 o 
  -7   1   7       16.95       17.22      0.89 o 
  -6   1   7       84.81       82.50      1.71 o 
  -5   1   7        1.79        2.27      0.56 o 
  -4   1   7       44.42       47.71      1.30 o 
  -3   1   7     2588.72     2713.05     22.12 o 
  -2   1   7       98.80       93.27      1.39 o 
  -1   1   7     1906.10     2056.65     16.94 o 
   0   1   7       52.39       61.88      1.16 o 
   1   1   7       40.23       54.25      1.17 o 
   2   1   7       26.33       24.42      1.08 o 
   3   1   7        4.23        5.28      0.70 o 
   4   1   7        1.59        1.75      0.76 o 
   5   1   7       34.03       30.77      2.59 o 
   6   1   7        0.07        0.64      0.78 o 
   7   1   7       21.80       22.47      1.84 o 
   8   1   7        3.41        2.47      1.34 o 
 -10   2   7        0.01        1.31      0.80 o 
  -9   2   7        0.37        0.37      0.55 o 
  -8   2   7        2.64        3.18      0.60 o 
  -7   2   7       32.41       34.87      1.55 o 
  -6   2   7      121.25      123.22      2.10 o 
  -5   2   7      416.74      424.12      7.82 o 
  -4   2   7       50.65       55.17      0.99 o 
  -3   2   7      163.61      156.71      2.01 o 
  -2   2   7       52.03       69.57      1.15 o 
  -1   2   7      495.68      504.09      4.76 o 
   0   2   7      723.52      770.85      6.99 o 
   1   2   7      171.86      179.85      3.40 o 
   2   2   7        3.26        7.28      0.55 o 
   3   2   7        0.00        0.00      0.33 o 
   4   2   7        0.62        0.02      0.63 o 
   5   2   7      111.35      115.67      3.31 o 
   6   2   7        3.05        5.21      1.93 o 
   7   2   7       33.84       31.99      2.13 o 
   8   2   7        9.75       11.91      1.64 o 
 -10   3   7       10.18        8.22      1.13 o 
  -9   3   7       38.82       40.78      1.98 o 
  -8   3   7        3.27        3.11      0.71 o 
  -7   3   7        1.23        1.68      0.48 o 
  -6   3   7        0.41        0.07      0.40 o 
  -5   3   7      531.31      550.66      4.95 o 
  -4   3   7      428.18      424.07      4.49 o 
  -3   3   7      535.04      544.21      5.18 o 
  -2   3   7      128.09      122.64      1.43 o 
  -1   3   7       23.23       18.75      0.51 o 
   0   3   7       50.44       59.15      0.88 o 
   1   3   7      613.33      709.69      5.86 o 
   2   3   7       18.62       16.62      0.61 o 
   3   3   7       22.94       26.86      1.05 o 
   4   3   7       10.73        9.94      0.99 o 
   5   3   7       11.23        7.08      1.08 o 
   6   3   7       35.57       35.66      2.05 o 
   7   3   7       17.54       19.11      1.76 o 
   8   3   7        8.69       11.34      1.98 o 
 -10   4   7        2.78        4.03      1.16 o 
  -9   4   7       24.24       21.86      2.47 o 
  -8   4   7        6.92        7.40      0.92 o 
  -7   4   7        7.66        8.56      1.20 o 
  -6   4   7       18.44       16.00      0.99 o 
  -5   4   7        0.35        0.13      0.31 o 
  -4   4   7       56.02       56.32      1.27 o 
  -3   4   7       94.51       87.04      1.43 o 
  -2   4   7        3.27        2.48      0.29 o 
  -1   4   7      317.16      307.65      2.99 o 
   0   4   7     1044.65     1133.57      8.89 o 
   1   4   7       88.60       75.28      1.27 o 
   2   4   7       43.54       50.97      1.30 o 
   3   4   7      403.21      403.76      5.46 o 
   4   4   7       61.46       59.87      1.88 o 
   5   4   7        2.43        2.90      0.84 o 
   6   4   7       77.98       72.65      2.92 o 
   7   4   7        1.38        0.74      0.95 o 
   8   4   7        0.40        0.00      1.00 o 
 -10   5   7        4.63        4.58      1.15 o 
  -9   5   7       15.99       18.57      1.62 o 
  -8   5   7        0.90        0.00      0.67 o 
  -7   5   7       12.86       11.60      1.24 o 
  -6   5   7      167.36      167.03      3.16 o 
  -5   5   7        3.68        2.94      0.50 o 
  -4   5   7       22.06       25.02      1.09 o 
  -3   5   7      128.43      133.51      1.76 o 
  -2   5   7       13.02       13.24      0.56 o 
  -1   5   7      112.99      106.23      1.82 o 
   0   5   7      323.11      324.98      4.51 o 
   1   5   7      314.45      297.71      4.45 o 
   2   5   7       80.71       83.86      2.14 o 
   3   5   7      694.80      710.53      7.34 o 
   4   5   7       48.03       39.52      2.00 o 
   5   5   7        3.57        5.07      0.85 o 
   6   5   7        7.97        9.69      2.66 o 
   7   5   7        0.56        0.22      0.93 o 
   8   5   7       10.01        9.39      1.75 o 
  -9   6   7        5.77        1.74      0.97 o 
  -8   6   7        5.56        5.01      1.07 o 
  -7   6   7        0.31        0.01      0.67 o 
  -6   6   7       20.07       19.87      1.13 o 
  -5   6   7       43.94       47.39      1.56 o 
  -4   6   7       51.16       56.59      1.65 o 
  -3   6   7        0.56        0.46      0.37 o 
  -2   6   7        0.57        0.72      0.37 o 
  -1   6   7       78.84       79.39      1.62 o 
   0   6   7        1.34        0.06      0.44 o 
   1   6   7      577.28      576.55      8.61 o 
   2   6   7        0.15        0.62      0.50 o 
   3   6   7       13.72       14.77      1.14 o 
   4   6   7        9.16        4.84      0.83 o 
   5   6   7       16.82       13.73      1.54 o 
   6   6   7       15.30       12.22      3.61 o 
   7   6   7        1.31        1.48      1.16 o 
  -9   7   7        9.80       10.05      1.45 o 
  -8   7   7       42.42       45.72      4.49 o 
  -7   7   7        9.03        9.71      1.18 o 
  -6   7   7        1.00        0.00      0.55 o 
  -5   7   7      177.47      171.78      3.25 o 
  -4   7   7        9.21        7.51      0.87 o 
  -3   7   7        0.18        0.38      0.34 o 
  -2   7   7       31.37       27.77      1.03 o 
  -1   7   7       26.46       26.91      1.16 o 
   0   7   7        3.96        3.22      0.64 o 
   1   7   7        1.89        1.24      0.57 o 
   2   7   7       52.19       61.15      2.37 o 
   3   7   7       24.25       23.13      1.56 o 
   4   7   7       22.32       24.12      1.47 o 
   5   7   7       31.53       33.20      1.76 o 
   6   7   7        1.35        0.00      0.87 o 
   7   7   7        7.52       11.50      2.46 o 
  -8   8   7       19.71       15.97      2.39 o 
  -7   8   7       31.13       34.83      2.94 o 
  -6   8   7        0.58        1.18      0.69 o 
  -5   8   7        0.30        0.30      0.57 o 
  -4   8   7        8.57       11.81      0.86 o 
  -3   8   7        6.98        5.47      0.97 o 
  -2   8   7        7.81        7.27      0.77 o 
  -1   8   7       13.15       13.55      0.98 o 
   0   8   7        1.88        2.86      0.63 o 
   1   8   7       49.38       48.16      1.73 o 
   2   8   7      229.91      206.28      4.70 o 
   3   8   7      108.16       99.04      2.69 o 
   4   8   7        0.82        0.00      0.61 o 
   5   8   7       29.50       32.35      1.80 o 
   6   8   7       10.11        8.68      1.19 o 
  -8   9   7        2.17        4.68      1.77 o 
  -7   9   7        2.73        3.08      1.51 o 
  -6   9   7        2.06        4.62      1.38 o 
  -5   9   7       18.17       18.49      1.09 o 
  -4   9   7      174.17      169.76      4.27 o 
  -3   9   7       93.66       93.84      2.10 o 
  -2   9   7       12.77        9.53      0.79 o 
  -1   9   7        2.94        4.41      0.74 o 
   0   9   7        2.61        2.02      0.61 o 
   1   9   7        0.31        0.28      0.56 o 
   2   9   7        0.59        1.73      0.67 o 
   3   9   7        2.53        1.10      0.72 o 
   4   9   7        6.43        7.98      1.26 o 
   5   9   7       20.83       12.38      1.34 o 
   6   9   7       28.75       23.14      2.62 o 
  -7  10   7        0.05        1.45      1.31 o 
  -6  10   7       46.89       45.95      2.55 o 
  -5  10   7        0.56        0.00      0.63 o 
  -4  10   7        3.55        3.46      0.82 o 
  -3  10   7        3.45        4.06      0.68 o 
  -2  10   7       13.86       13.63      0.94 o 
  -1  10   7        2.47        3.86      0.77 o 
   0  10   7       30.36       27.27      1.47 o 
   1  10   7        4.21        4.81      0.88 o 
   2  10   7        8.59       12.32      1.38 o 
   3  10   7        1.75        2.42      0.85 o 
   4  10   7        2.22        1.52      0.79 o 
   5  10   7       20.41       20.71      2.44 o 
  -6  11   7        7.68        2.13      1.72 o 
  -5  11   7        2.28        2.98      0.90 o 
  -4  11   7        0.04        0.69      0.78 o 
  -3  11   7       17.29       18.81      1.38 o 
  -2  11   7       32.09       28.30      1.98 o 
  -1  11   7        1.90        1.99      0.74 o 
   0  11   7        1.89        0.89      0.71 o 
   1  11   7        0.06        0.87      0.67 o 
   2  11   7        0.49        0.50      0.73 o 
   3  11   7        0.02        0.42      0.77 o 
   4  11   7        4.42        3.46      0.98 o 
  -4  12   7        0.37        0.58      1.29 o 
  -3  12   7        0.39        0.00      0.71 o 
  -2  12   7        3.71        3.99      1.13 o 
  -1  12   7        0.13        0.73      0.72 o 
   0  12   7       38.58       38.75      1.87 o 
   1  12   7        0.79        0.58      0.90 o 
   2  12   7       43.08       43.61      2.55 o 
 -10   0   8        2.44        2.10      1.02 o 
  -8   0   8      625.25      637.90      9.85 o 
  -6   0   8       86.53       82.08      2.36 o 
  -4   0   8      620.27      570.41      7.88 o 
  -2   0   8     3387.89     3450.20     39.45 o 
   0   0   8      847.92      892.84     11.46 o 
   2   0   8      227.63      196.16      3.88 o 
   4   0   8       68.60       70.07      2.46 o 
   6   0   8       18.06       15.39      2.21 o 
   8   0   8        6.39        5.18      1.98 o 
 -10   1   8       13.96       17.40      1.63 o 
  -9   1   8        0.44        0.00      0.56 o 
  -8   1   8       60.60       63.01      1.73 o 
  -7   1   8       28.26       27.69      1.12 o 
  -6   1   8       32.25       35.85      1.14 o 
  -5   1   8      136.55      135.17      2.10 o 
  -4   1   8      222.68      235.29      3.38 o 
  -3   1   8     1418.00     1498.07     12.75 o 
  -2   1   8      980.76     1167.46     10.10 o 
  -1   1   8      554.29      743.15      6.81 o 
   0   1   8      166.58      215.11      2.66 o 
   1   1   8      136.25      148.69      2.19 o 
   2   1   8       57.94       56.73      1.89 o 
   3   1   8       19.36       19.45      0.91 o 
   4   1   8       71.90       74.85      1.79 o 
   5   1   8      477.26      488.46     11.58 o 
   6   1   8       21.65       18.55      1.65 o 
   7   1   8       74.21       79.92      3.19 o 
   8   1   8       71.31       81.82      3.46 o 
 -10   2   8      106.40      117.33      2.72 o 
  -9   2   8        6.50        7.66      1.43 o 
  -8   2   8        5.20        3.13      0.63 o 
  -7   2   8      213.85      219.65      3.22 o 
  -6   2   8      262.11      245.34      3.80 o 
  -5   2   8        9.00        9.73      0.62 o 
  -4   2   8       88.54       98.61      1.73 o 
  -3   2   8        3.44        2.71      0.52 o 
  -2   2   8      143.20      141.63      2.55 o 
  -1   2   8       95.85      107.57      1.58 o 
   0   2   8       62.58       55.57      1.15 o 
   1   2   8      506.85      541.90      5.46 o 
   2   2   8      121.71      103.05      2.00 o 
   3   2   8      112.34      111.89      2.06 o 
   4   2   8       53.68       51.44      1.49 o 
   5   2   8        0.70        0.44      0.99 o 
   6   2   8       16.76       18.03      1.64 o 
   7   2   8       72.73       73.17      3.08 o 
   8   2   8       10.05       12.37      1.73 o 
 -10   3   8        0.01        0.00      0.78 o 
  -9   3   8        3.36        3.12      0.81 o 
  -8   3   8       14.95       17.18      0.90 o 
  -7   3   8       39.08       37.63      1.29 o 
  -6   3   8      103.67      102.28      1.94 o 
  -5   3   8      236.28      236.90      3.04 o 
  -4   3   8      177.79      194.04      2.22 o 
  -3   3   8      131.50      131.14      1.83 o 
  -2   3   8       10.81       12.46      0.68 o 
  -1   3   8       77.61       81.17      1.28 o 
   0   3   8       33.99       39.63      1.18 o 
   1   3   8     1878.00     1946.45     14.56 o 
   2   3   8        0.82        1.48      0.34 o 
   3   3   8       58.49       60.29      1.80 o 
   4   3   8        0.16        0.46      0.58 o 
   5   3   8       41.17       34.75      1.61 o 
   6   3   8       50.96       48.29      2.34 o 
   7   3   8       15.47       13.05      1.80 o 
   8   3   8       12.85       15.32      1.84 o 
 -10   4   8        4.28        6.43      1.34 o 
  -9   4   8        4.81        6.58      1.64 o 
  -8   4   8       52.53       56.19      2.16 o 
  -7   4   8        0.77        0.44      0.50 o 
  -6   4   8      169.28      166.40      3.12 o 
  -5   4   8      284.64      289.01      3.59 o 
  -4   4   8      732.52      722.49      7.05 o 
  -3   4   8       77.24       84.61      1.45 o 
  -2   4   8        0.11        0.27      0.27 o 
  -1   4   8      387.64      385.55      3.64 o 
   0   4   8       66.26       60.72      1.36 o 
   1   4   8      116.45      123.99      1.76 o 
   2   4   8       12.21       11.50      0.69 o 
   3   4   8        0.57        0.68      0.68 o 
   4   4   8       25.61       27.69      1.92 o 
   5   4   8       22.62       23.81      1.92 o 
   6   4   8        0.64        0.51      0.69 o 
   7   4   8        5.80        6.86      1.56 o 
   8   4   8        0.05        0.49      1.10 o 
  -9   5   8        9.94        9.16      1.33 o 
  -8   5   8        1.94        2.48      0.84 o 
  -7   5   8      171.19      167.16      3.35 o 
  -6   5   8      379.48      354.84      5.16 o 
  -5   5   8      153.27      156.04      2.49 o 
  -4   5   8       86.87       86.45      1.72 o 
  -3   5   8       18.62       17.14      0.74 o 
  -2   5   8        1.52        1.94      0.39 o 
  -1   5   8      215.50      208.40      2.84 o 
   0   5   8      118.82      115.17      2.36 o 
   1   5   8        9.40        7.31      0.73 o 
   2   5   8       30.43       38.28      1.63 o 
   3   5   8      353.87      333.22      6.53 o 
   4   5   8      102.32       98.28      3.37 o 
   5   5   8        5.16        6.49      1.27 o 
   6   5   8        1.64        1.66      1.08 o 
   7   5   8        4.37        4.96      1.38 o 
  -9   6   8        0.63        2.03      0.80 o 
  -8   6   8       18.85       22.08      1.71 o 
  -7   6   8        0.45        0.51      0.72 o 
  -6   6   8      177.32      161.12      3.96 o 
  -5   6   8       25.76       25.92      1.26 o 
  -4   6   8      175.07      176.13      3.20 o 
  -3   6   8      145.39      147.54      2.82 o 
  -2   6   8      382.12      381.41      4.39 o 
  -1   6   8       36.69       38.48      1.17 o 
   0   6   8       27.41       28.94      1.07 o 
   1   6   8        0.05        0.74      0.52 o 
   2   6   8       80.83       84.15      2.30 o 
   3   6   8       22.53       22.37      2.25 o 
   4   6   8       17.59       15.39      1.82 o 
   5   6   8        0.08        0.42      0.90 o 
   6   6   8        2.01        3.28      1.19 o 
   7   6   8        1.86        1.41      1.11 o 
  -9   7   8       13.21       11.93      1.45 o 
  -8   7   8       24.78       23.05      2.89 o 
  -7   7   8       23.66       24.30      1.72 o 
  -6   7   8       25.90       22.35      2.01 o 
  -5   7   8       27.39       26.49      1.34 o 
  -4   7   8       25.87       21.03      1.01 o 
  -3   7   8      102.58      113.02      2.53 o 
  -2   7   8        0.17        0.08      0.39 o 
  -1   7   8      179.44      180.26      2.80 o 
   0   7   8       56.50       60.15      1.90 o 
   1   7   8        7.43        5.82      0.82 o 
   2   7   8      217.09      201.53      3.85 o 
   3   7   8       14.50       13.64      1.48 o 
   4   7   8       36.36       29.87      1.86 o 
   5   7   8        5.46        2.90      1.29 o 
   6   7   8        0.86        3.46      1.16 o 
  -8   8   8        6.44        6.82      1.34 o 
  -7   8   8       50.17       45.47      2.52 o 
  -6   8   8        0.66        0.67      0.64 o 
  -5   8   8       41.38       39.47      1.64 o 
  -4   8   8       69.20       60.34      1.67 o 
  -3   8   8        8.59        9.78      0.93 o 
  -2   8   8       62.56       66.00      1.66 o 
  -1   8   8      270.57      276.86      4.42 o 
   0   8   8       17.05       17.54      1.17 o 
   1   8   8        0.28        0.29      0.56 o 
   2   8   8       44.99       51.35      1.92 o 
   3   8   8       12.14       13.92      2.46 o 
   4   8   8        4.01        4.44      0.92 o 
   5   8   8       10.98        9.22      1.41 o 
   6   8   8        4.31        3.88      2.59 o 
  -7   9   8        4.23        4.95      1.63 o 
  -6   9   8        8.59        8.10      1.00 o 
  -5   9   8      108.51      113.67      2.84 o 
  -4   9   8       40.21       38.55      1.45 o 
  -3   9   8       15.26       15.78      1.21 o 
  -2   9   8      118.01      118.06      2.34 o 
  -1   9   8      127.42      124.28      2.84 o 
   0   9   8       36.23       35.25      1.57 o 
   1   9   8        3.66        2.33      0.75 o 
   2   9   8       36.72       34.82      2.51 o 
   3   9   8        2.36        1.78      0.74 o 
   4   9   8       26.98       31.34      1.99 o 
   5   9   8       23.82       25.36      1.77 o 
  -7  10   8        6.26        3.29      1.69 o 
  -6  10   8       30.19       33.72      2.16 o 
  -5  10   8       20.41       21.35      2.33 o 
  -4  10   8       19.29       23.23      1.24 o 
  -3  10   8        8.29        6.32      0.82 o 
  -2  10   8       60.32       55.01      1.72 o 
  -1  10   8        5.99        6.49      0.93 o 
   0  10   8      271.89      272.21      7.73 o 
   1  10   8      152.17      159.64      5.06 o 
   2  10   8       16.59       16.12      1.36 o 
   3  10   8        2.36        3.00      0.92 o 
   4  10   8       25.30       24.87      1.76 o 
  -5  11   8        2.95        0.93      0.81 o 
  -4  11   8        0.23        0.59      0.72 o 
  -3  11   8       17.26       14.90      1.46 o 
  -2  11   8       69.61       66.72      2.30 o 
  -1  11   8       15.63       10.42      1.14 o 
   0  11   8       53.12       50.24      2.15 o 
   1  11   8        0.28        0.08      0.69 o 
   2  11   8        5.73        9.37      1.22 o 
   3  11   8       15.64       16.00      1.48 o 
  -4  12   8        0.72        0.99      0.84 o 
  -3  12   8        1.53        1.09      0.77 o 
  -2  12   8       15.98       18.22      1.54 o 
  -1  12   8        0.44        0.60      0.75 o 
   0  12   8        0.12        0.59      1.00 o 
   1  12   8        6.10        8.45      1.47 o 
  -9   0   9      556.48      567.79     12.70 o 
  -7   0   9      263.98      260.39      5.07 o 
  -5   0   9        9.60        7.35      0.82 o 
  -3   0   9      217.03      241.26      4.57 o 
  -1   0   9      359.87      388.08      5.81 o 
   1   0   9       26.72       25.67      1.31 o 
   3   0   9       39.90       41.31      2.57 o 
   5   0   9      555.16      537.79      9.04 o 
   7   0   9       10.74       15.22      2.41 o 
 -10   1   9        3.52        3.12      1.09 o 
  -9   1   9       12.76       12.48      1.02 o 
  -8   1   9       81.60       86.98      2.05 o 
  -7   1   9       77.94       79.84      1.82 o 
  -6   1   9      172.01      174.19      2.33 o 
  -5   1   9        3.47        4.59      0.51 o 
  -4   1   9        9.06        9.35      1.01 o 
  -3   1   9      301.25      321.73      3.56 o 
  -2   1   9       53.52       55.33      1.15 o 
  -1   1   9      548.93      577.50      5.61 o 
   0   1   9       36.66       34.51      0.99 o 
   1   1   9      146.17      129.53      2.10 o 
   2   1   9      310.93      320.70      3.94 o 
   3   1   9       75.56       79.66      1.80 o 
   4   1   9       18.36       19.39      1.04 o 
   5   1   9        5.41        6.51      1.02 o 
   6   1   9      214.42      215.15      4.32 o 
   7   1   9        4.45        2.57      2.71 o 
   8   1   9       10.68       10.94      1.72 o 
 -10   2   9       22.77       29.87      1.77 o 
  -9   2   9       31.44       35.86      1.49 o 
  -8   2   9       43.15       41.68      1.29 o 
  -7   2   9      216.97      206.32      3.11 o 
  -6   2   9      178.51      178.06      2.69 o 
  -5   2   9       91.53       87.16      1.67 o 
  -4   2   9      677.55      642.78      6.76 o 
  -3   2   9       85.44       79.38      1.41 o 
  -2   2   9        8.72       14.07      0.60 o 
  -1   2   9        9.58       14.27      0.62 o 
   0   2   9       76.71       73.10      2.39 o 
   1   2   9        3.90        5.39      0.54 o 
   2   2   9       24.41       24.31      0.97 o 
   3   2   9      266.44      243.09      3.40 o 
   4   2   9        0.16        0.37      0.78 o 
   5   2   9        7.31        6.48      1.01 o 
   6   2   9        3.51        4.71      1.07 o 
   7   2   9       45.18       44.64      3.80 o 
   8   2   9        0.01        1.24      1.16 o 
 -10   3   9        4.19        2.36      0.94 o 
  -9   3   9       70.05       73.96      3.11 o 
  -8   3   9       14.58       13.91      1.14 o 
  -7   3   9      137.25      137.09      2.92 o 
  -6   3   9       26.15       26.19      1.27 o 
  -5   3   9       62.88       66.16      1.79 o 
  -4   3   9      207.00      207.76      2.68 o 
  -3   3   9      399.63      361.59      3.85 o 
  -2   3   9       21.91       20.93      0.68 o 
  -1   3   9      477.14      451.57      4.54 o 
   0   3   9      303.17      331.50      3.68 o 
   1   3   9      182.78      199.79      3.73 o 
   2   3   9       68.56       68.51      1.87 o 
   3   3   9      744.94      719.47      8.71 o 
   4   3   9      172.38      160.82      3.33 o 
   5   3   9       19.71       14.18      1.23 o 
   6   3   9        2.57        0.99      1.39 o 
   7   3   9        8.48        8.86      1.22 o 
 -10   4   9        6.31        6.29      2.41 o 
  -9   4   9       12.25       15.07      1.33 o 
  -8   4   9       63.28       62.50      2.34 o 
  -7   4   9        6.45        6.33      0.92 o 
  -6   4   9       68.98       71.02      1.99 o 
  -5   4   9      363.15      356.38      4.99 o 
  -4   4   9      371.83      349.72      5.37 o 
  -3   4   9       60.22       59.83      1.55 o 
  -2   4   9      163.77      148.48      4.42 o 
  -1   4   9      129.70      130.10      5.60 o 
   0   4   9      460.07      422.73      7.04 o 
   1   4   9      162.33      147.70      2.74 o 
   2   4   9       86.77       86.00      2.41 o 
   3   4   9        1.42        1.30      0.63 o 
   4   4   9        4.25        4.21      0.78 o 
   5   4   9       27.91       28.90      1.59 o 
   6   4   9       16.54       17.71      1.42 o 
   7   4   9       11.41       15.03      2.82 o 
  -9   5   9        2.16        0.53      0.68 o 
  -8   5   9        8.24        8.23      1.02 o 
  -7   5   9        0.69        0.27      0.58 o 
  -6   5   9        0.74        0.17      0.50 o 
  -5   5   9       69.27       73.88      1.98 o 
  -4   5   9        0.95        0.96      0.42 o 
  -3   5   9      128.89      129.12      3.26 o 
  -2   5   9       75.43       78.38      2.15 o 
  -1   5   9       10.37       13.52      0.85 o 
   0   5   9       15.43       14.79      0.82 o 
   1   5   9      323.38      316.36      3.99 o 
   2   5   9      178.47      158.43      3.74 o 
   3   5   9       28.46       21.68      1.77 o 
   4   5   9      119.54       97.23      4.58 o 
   5   5   9        0.47        0.00      0.83 o 
   6   5   9        0.46        1.13      1.07 o 
   7   5   9        1.61        2.63      1.25 o 
  -9   6   9        1.76        0.81      0.93 o 
  -8   6   9        2.81        2.09      2.09 o 
  -7   6   9       36.60       36.77      2.02 o 
  -6   6   9        1.66        1.31      0.94 o 
  -5   6   9        6.39        4.27      0.73 o 
  -4   6   9      109.89      105.25      2.71 o 
  -3   6   9      822.39      833.97     11.90 o 
  -2   6   9       63.28       61.41      1.50 o 
  -1   6   9      206.91      204.90      2.98 o 
   0   6   9      368.86      365.00      4.46 o 
   1   6   9       75.56       72.37      1.73 o 
   2   6   9       29.64       29.83      1.19 o 
   3   6   9       29.16       31.43      3.13 o 
   4   6   9        0.49        0.68      0.90 o 
   5   6   9       27.62       27.54      2.16 o 
   6   6   9       17.83       17.88      1.97 o 
  -8   7   9       25.72       22.74      1.84 o 
  -7   7   9       11.32       10.08      1.86 o 
  -6   7   9       26.92       22.74      2.75 o 
  -5   7   9        9.73       10.66      0.99 o 
  -4   7   9      178.85      169.66      3.30 o 
  -3   7   9      101.40      101.37      2.45 o 
  -2   7   9       50.16       45.60      1.38 o 
  -1   7   9       72.92       76.00      1.78 o 
   0   7   9      128.45      117.87      2.28 o 
   1   7   9       11.36       16.57      0.98 o 
   2   7   9       70.34       52.69      1.97 o 
   3   7   9       20.14       22.01      1.69 o 
   4   7   9       12.39       10.01      1.49 o 
   5   7   9       19.77       17.85      1.91 o 
   6   7   9        5.07        4.98      3.72 o 
  -8   8   9        3.34        4.78      1.31 o 
  -7   8   9        0.81        0.00      0.85 o 
  -6   8   9        8.39        8.09      1.19 o 
  -5   8   9       10.54        8.86      0.97 o 
  -4   8   9       23.58       20.53      1.29 o 
  -3   8   9       28.00       30.92      1.51 o 
  -2   8   9      272.61      286.64      3.96 o 
  -1   8   9      368.59      378.96      4.78 o 
   0   8   9       19.25       18.76      1.06 o 
   1   8   9       22.11       20.79      1.34 o 
   2   8   9       51.12       55.93      2.09 o 
   3   8   9        5.88        5.63      1.12 o 
   4   8   9        1.56        1.15      0.73 o 
   5   8   9        0.74        1.35      1.22 o 
  -7   9   9        0.22        0.22      0.93 o 
  -6   9   9       16.51       14.98      3.16 o 
  -5   9   9        0.75        1.07      0.67 o 
  -4   9   9        2.88        4.23      0.72 o 
  -3   9   9       65.84       72.53      1.94 o 
  -2   9   9      120.66      117.92      3.85 o 
  -1   9   9       19.18       19.53      1.28 o 
   0   9   9       61.34       54.08      2.17 o 
   1   9   9       66.04       66.31      2.25 o 
   2   9   9       27.37       27.21      1.62 o 
   3   9   9       10.24       12.41      1.33 o 
   4   9   9       10.79        9.97      1.32 o 
   5   9   9        5.11        4.55      1.16 o 
  -6  10   9        3.82        5.21      1.63 o 
  -5  10   9        2.10        2.14      1.43 o 
  -4  10   9        3.28        4.30      0.80 o 
  -3  10   9        6.69        5.22      1.04 o 
  -2  10   9        1.66        2.79      0.80 o 
  -1  10   9       12.45       12.53      1.02 o 
   0  10   9      139.55      143.66      3.39 o 
   1  10   9       33.27       38.76      1.85 o 
   2  10   9       12.04       11.33      1.25 o 
   3  10   9        6.74        5.98      1.13 o 
   4  10   9       41.33       44.93      2.81 o 
  -5  11   9        0.17        0.92      0.81 o 
  -4  11   9        0.18        0.01      0.86 o 
  -3  11   9        0.54        0.86      0.77 o 
  -2  11   9       16.80       22.63      1.96 o 
  -1  11   9        0.31        0.87      0.62 o 
   0  11   9       43.70       46.30      3.01 o 
   1  11   9       13.07       15.68      1.76 o 
   2  11   9        1.22        0.27      0.80 o 
  -3  12   9        1.08        2.77      0.95 o 
  -2  12   9        4.63        3.30      1.09 o 
  -1  12   9       28.22       26.23      1.71 o 
   0  12   9        0.11        0.00      0.84 o 
 -10   0  10       14.71       11.28      1.54 o 
  -8   0  10      690.63      712.88     10.77 o 
  -6   0  10      713.09      706.79     10.82 o 
  -4   0  10       29.95       28.71      2.14 o 
  -2   0  10      769.07      770.03     10.22 o 
   0   0  10      277.89      274.49      4.79 o 
   2   0  10      682.01      693.71     10.82 o 
   4   0  10        4.46        4.78      1.05 o 
   6   0  10       22.17       19.97      1.80 o 
 -10   1  10        2.40        2.26      0.76 o 
  -9   1  10       31.24       34.26      1.48 o 
  -8   1  10       91.40       89.15      2.09 o 
  -7   1  10        8.97       10.10      0.97 o 
  -6   1  10      382.35      373.17      6.47 o 
  -5   1  10       94.41       89.54      1.72 o 
  -4   1  10      543.26      533.44      5.44 o 
  -3   1  10        5.98        4.21      0.44 o 
  -2   1  10       84.06       99.20      1.67 o 
  -1   1  10      397.37      433.49      4.59 o 
   0   1  10        8.01        8.29      0.61 o 
   1   1  10        2.37        1.74      0.47 o 
   2   1  10       30.32       29.19      1.66 o 
   3   1  10      373.76      378.89      6.70 o 
   4   1  10       24.70       26.82      1.38 o 
   5   1  10       78.80       82.45      2.44 o 
   6   1  10       37.16       33.85      1.81 o 
   7   1  10       28.02       28.84      1.87 o 
 -10   2  10      150.39      159.18      3.79 o 
  -9   2  10       43.72       44.79      1.87 o 
  -8   2  10        3.04        3.90      0.81 o 
  -7   2  10      335.38      343.28      5.14 o 
  -6   2  10      593.97      588.44      6.21 o 
  -5   2  10       36.46       36.67      1.13 o 
  -4   2  10      278.71      277.66      3.35 o 
  -3   2  10      260.72      288.06      3.34 o 
  -2   2  10      147.77      152.47      3.93 o 
  -1   2  10      208.18      226.29      4.33 o 
   0   2  10      101.63      113.39      1.90 o 
   1   2  10      204.07      208.37      2.91 o 
   2   2  10       13.91       17.98      0.92 o 
   3   2  10      546.22      559.44      7.32 o 
   4   2  10       39.30       41.19      1.73 o 
   5   2  10       41.59       43.86      1.90 o 
   6   2  10        5.19        5.71      1.03 o 
   7   2  10       68.40       69.90      2.62 o 
 -10   3  10       43.85       42.90      2.07 o 
  -9   3  10        0.44        1.10      0.75 o 
  -8   3  10        0.97        2.39      0.68 o 
  -7   3  10       14.70       15.75      1.11 o 
  -6   3  10       26.49       26.01      1.28 o 
  -5   3  10      270.04      288.90      4.32 o 
  -4   3  10       22.96       21.83      1.07 o 
  -3   3  10       77.81       82.55      1.89 o 
  -2   3  10      284.02      267.73      3.83 o 
  -1   3  10       19.34       19.43      0.95 o 
   0   3  10       33.82       36.46      1.80 o 
   1   3  10      157.56      178.10      3.75 o 
   2   3  10        4.16        4.78      0.77 o 
   3   3  10      202.19      209.10      6.40 o 
   4   3  10      103.08       89.15      2.62 o 
   5   3  10       59.54       54.78      2.11 o 
   6   3  10       20.77       15.94      1.41 o 
   7   3  10       23.94       23.59      2.65 o 
  -9   4  10        3.02        2.61      0.74 o 
  -8   4  10       17.79       19.42      1.32 o 
  -7   4  10        0.01        0.00      0.53 o 
  -6   4  10       98.28      102.62      2.48 o 
  -5   4  10     1016.78     1023.27     11.32 o 
  -4   4  10      337.63      333.35      4.94 o 
  -3   4  10      436.51      442.14      5.64 o 
  -2   4  10      790.67      784.49     13.46 o 
  -1   4  10      674.49      704.50     10.33 o 
   0   4  10       23.04       21.43      1.48 o 
   1   4  10      246.74      250.19      5.31 o 
   2   4  10       59.77       59.12      2.47 o 
   3   4  10       31.37       30.93      2.92 o 
   4   4  10       67.69       65.79      4.49 o 
   5   4  10       44.30       51.32      4.44 o 
   6   4  10       43.64       47.76      2.77 o 
   7   4  10       22.50       22.09      2.20 o 
  -9   5  10        0.20        0.37      1.51 o 
  -8   5  10       42.99       39.06      1.78 o 
  -7   5  10       14.05       14.34      1.39 o 
  -6   5  10       13.45       13.35      1.03 o 
  -5   5  10       93.97       92.52      2.27 o 
  -4   5  10       41.72       37.22      1.88 o 
  -3   5  10      125.75      135.62      3.49 o 
  -2   5  10        2.72        2.68      0.84 o 
  -1   5  10      316.60      318.94     10.01 o 
   0   5  10      265.47      262.53      4.89 o 
   1   5  10      132.94      130.42      2.74 o 
   2   5  10      128.71      113.37      2.56 o 
   3   5  10       79.52       74.43      2.98 o 
   4   5  10       39.38       33.04      2.25 o 
   5   5  10        1.04        2.50      1.07 o 
   6   5  10       41.19       40.63      7.10 o 
  -9   6  10        0.14        0.00      0.90 o 
  -8   6  10        2.11        0.48      0.86 o 
  -7   6  10       11.73       13.97      1.17 o 
  -6   6  10       15.39       11.89      1.34 o 
  -5   6  10       29.61       29.61      1.78 o 
  -4   6  10       36.92       37.48      1.95 o 
  -3   6  10      866.80      866.66     21.14 o 
  -2   6  10       59.14       56.20      1.76 o 
  -1   6  10        0.13        0.91      0.48 o 
   0   6  10      360.68      361.36      4.51 o 
   1   6  10      115.43      113.28      2.26 o 
   2   6  10       11.81       16.47      1.17 o 
   3   6  10       20.64       16.33      3.03 o 
   4   6  10       61.05       61.59      2.95 o 
   5   6  10        2.65        2.00      1.19 o 
   6   6  10       12.57       10.48      1.78 o 
  -8   7  10        0.01        0.00      0.86 o 
  -7   7  10       14.56       11.27      1.45 o 
  -6   7  10       13.15        9.82      1.59 o 
  -5   7  10       12.45       12.73      1.08 o 
  -4   7  10       20.72       19.01      1.23 o 
  -3   7  10      262.32      256.21      5.40 o 
  -2   7  10      112.92      112.73      2.68 o 
  -1   7  10      252.87      263.47      3.73 o 
   0   7  10       16.63       12.81      0.92 o 
   1   7  10      220.90      210.30      3.35 o 
   2   7  10      291.04      267.79      3.95 o 
   3   7  10       37.17       37.97      2.36 o 
   4   7  10        3.25        1.71      1.05 o 
   5   7  10        8.91       12.93      2.33 o 
  -8   8  10        3.87        4.76      1.31 o 
  -7   8  10       11.13        7.17      1.37 o 
  -6   8  10       17.26       16.58      2.34 o 
  -5   8  10       43.12       51.01      1.93 o 
  -4   8  10        5.94        3.92      0.79 o 
  -3   8  10        0.65        0.72      0.66 o 
  -2   8  10      220.28      216.60      4.22 o 
  -1   8  10      283.19      285.73      4.06 o 
   0   8  10      206.27      206.38      3.36 o 
   1   8  10       78.08       74.24      1.95 o 
   2   8  10      143.99      139.12      2.78 o 
   3   8  10       49.57       50.77      2.19 o 
   4   8  10        2.56        1.81      1.59 o 
   5   8  10        4.37        1.87      2.11 o 
  -7   9  10        1.18        0.81      1.05 o 
  -6   9  10        7.39        9.28      1.43 o 
  -5   9  10        2.65        2.11      0.78 o 
  -4   9  10       50.87       42.81      1.79 o 
  -3   9  10       49.69       53.17      2.60 o 
  -2   9  10        0.00        0.00      0.66 o 
  -1   9  10       54.39       52.67      1.70 o 
   0   9  10      181.19      171.64      3.11 o 
   1   9  10       26.15       29.22      1.53 o 
   2   9  10       58.44       60.53      1.91 o 
   3   9  10        0.45        0.72      0.80 o 
   4   9  10       12.78       12.34      1.41 o 
  -6  10  10        3.72        3.23      1.77 o 
  -5  10  10        0.06        1.22      0.81 o 
  -4  10  10       13.59       11.84      1.07 o 
  -3  10  10       11.78       12.27      1.20 o 
  -2  10  10        0.38        0.61      0.71 o 
  -1  10  10       24.92       25.53      1.61 o 
   0  10  10       10.28        9.41      1.11 o 
   1  10  10      123.62      127.24      2.97 o 
   2  10  10       25.96       24.97      1.68 o 
   3  10  10        0.00        0.00      0.79 o 
  -4  11  10       15.62       20.34      1.87 o 
  -3  11  10       20.27       20.01      1.44 o 
  -2  11  10       67.38       63.59      2.27 o 
  -1  11  10       39.17       40.20      1.97 o 
   0  11  10       38.31       38.95      1.80 o 
   1  11  10       16.67       17.24      1.27 o 
   2  11  10        1.60        1.60      1.12 o 
  -9   0  11       52.58       49.75      3.03 o 
  -7   0  11      236.25      258.90      5.24 o 
  -5   0  11        0.01        0.41      0.60 o 
  -3   0  11       39.56       35.19      1.45 o 
  -1   0  11       35.30       29.72      1.43 o 
   1   0  11     1324.84     1413.34     18.11 o 
   3   0  11      262.54      272.24      5.52 o 
   5   0  11      136.79      127.39      6.07 o 
   7   0  11        1.41        0.61      1.48 o 
 -10   1  11        0.77        0.44      0.79 o 
  -9   1  11        4.16        3.87      0.76 o 
  -8   1  11       18.62       15.21      0.90 o 
  -7   1  11        2.61        3.00      1.64 o 
  -6   1  11       90.98       91.04      1.97 o 
  -5   1  11      101.49      109.23      1.98 o 
  -4   1  11       14.45       14.51      1.11 o 
  -3   1  11      102.50      104.42      1.80 o 
  -2   1  11       40.28       41.19      1.12 o 
  -1   1  11       21.95       18.39      0.81 o 
   0   1  11       37.44       37.15      1.87 o 
   1   1  11       31.56       33.48      1.19 o 
   2   1  11      112.64      116.69      3.17 o 
   3   1  11       43.00       44.08      1.52 o 
   4   1  11        5.17        4.04      0.77 o 
   5   1  11      138.65      136.90      3.35 o 
   6   1  11       21.88       23.92      1.65 o 
   7   1  11       22.89       22.30      1.71 o 
 -10   2  11       15.33       10.50      1.30 o 
  -9   2  11       52.02       62.42      2.55 o 
  -8   2  11       87.85       82.03      2.39 o 
  -7   2  11       23.99       24.10      1.32 o 
  -6   2  11      218.07      208.20      3.65 o 
  -5   2  11      143.83      148.20      2.86 o 
  -4   2  11        3.87        3.74      0.59 o 
  -3   2  11       32.24       27.24      0.97 o 
  -2   2  11      214.15      223.88      2.88 o 
  -1   2  11      384.73      399.51      4.41 o 
   0   2  11      640.84      665.34      6.68 o 
   1   2  11      188.63      194.15      2.89 o 
   2   2  11       87.92       96.44      4.47 o 
   3   2  11       64.73       70.42      2.18 o 
   4   2  11       25.63       26.04      1.52 o 
   5   2  11       43.07       38.42      1.90 o 
   6   2  11       22.47       24.13      1.68 o 
   7   2  11        0.18        0.00      0.81 o 
  -9   3  11        0.28        0.45      0.58 o 
  -8   3  11       14.70       14.98      1.20 o 
  -7   3  11        1.50        1.83      0.64 o 
  -6   3  11        9.78       10.27      1.31 o 
  -5   3  11       60.44       58.03      1.77 o 
  -4   3  11        4.75        3.80      0.64 o 
  -3   3  11       31.68       30.55      1.23 o 
  -2   3  11      163.73      169.59      3.38 o 
  -1   3  11       11.03       12.54      0.84 o 
   0   3  11      382.53      379.67      6.72 o 
   1   3  11      392.50      379.43      6.90 o 
   2   3  11       77.05       83.68      3.00 o 
   3   3  11      190.72      192.61      8.92 o 
   4   3  11      202.34      201.69      5.96 o 
   5   3  11        3.23        1.61      1.09 o 
   6   3  11       35.48       32.07      2.41 o 
  -9   4  11       25.94       25.47      1.57 o 
  -8   4  11        2.80        2.70      0.80 o 
  -7   4  11        1.48        1.50      0.67 o 
  -6   4  11       38.74       37.01      1.52 o 
  -5   4  11       16.12       16.09      1.06 o 
  -4   4  11      305.65      300.35      4.57 o 
  -3   4  11        0.97        1.94      0.77 o 
  -2   4  11       12.96       16.68      1.38 o 
  -1   4  11       79.57       77.07      3.96 o 
   0   4  11        5.83        3.59      0.89 o 
   1   4  11      172.76      178.05      4.42 o 
   2   4  11        0.36        0.54      0.76 o 
   3   4  11        4.03        4.10      1.05 o 
   4   4  11       78.87       84.17      4.39 o 
   5   4  11      205.00      198.48      5.46 o 
   6   4  11       31.16       30.90      2.35 o 
  -9   5  11        7.25        6.44      1.33 o 
  -8   5  11        1.24        0.50      0.66 o 
  -7   5  11       20.53       20.76      1.32 o 
  -6   5  11        8.32        8.90      0.92 o 
  -5   5  11        6.39        8.82      1.17 o 
  -4   5  11        0.01        0.00      0.68 o 
  -3   5  11       20.06       17.49      1.43 o 
  -2   5  11       15.57       18.48      1.47 o 
  -1   5  11        5.43        5.75      1.98 o 
   0   5  11      146.49      144.09      3.88 o 
   1   5  11       52.34       55.49      2.50 o 
   2   5  11       75.42       74.32      3.65 o 
   3   5  11       17.34       10.11      1.48 o 
   4   5  11        5.04        4.97      1.21 o 
   5   5  11        3.13        0.63      1.69 o 
   6   5  11       50.81       49.38      2.97 o 
  -8   6  11        4.92        4.65      1.15 o 
  -7   6  11       25.19       27.75      4.39 o 
  -6   6  11       61.09       57.69      2.49 o 
  -5   6  11       30.68       28.39      1.85 o 
  -4   6  11      519.28      512.61     17.91 o 
  -3   6  11       33.93       34.40      2.55 o 
  -2   6  11      788.99      795.22     11.88 o 
  -1   6  11      408.68      409.64      7.44 o 
   0   6  11        1.76        1.70      0.76 o 
   1   6  11       31.47       36.32      1.59 o 
   2   6  11       49.22       46.69      2.47 o 
   3   6  11       12.47        7.30      1.47 o 
   4   6  11       23.73       22.62      3.39 o 
   5   6  11        1.13        0.86      1.16 o 
  -8   7  11       32.79       39.82      2.34 o 
  -7   7  11        0.55        0.00      0.88 o 
  -6   7  11        2.67        0.29      0.95 o 
  -5   7  11        5.40        4.65      1.15 o 
  -4   7  11       61.30       68.68      2.68 o 
  -3   7  11       22.31       25.29      1.81 o 
  -2   7  11        4.21        2.48      1.57 o 
  -1   7  11       37.71       39.52      1.43 o 
   0   7  11      307.37      318.63      4.36 o 
   1   7  11       58.08       52.99      1.70 o 
   2   7  11        2.03        3.75      0.82 o 
   3   7  11        0.00        1.22      0.94 o 
   4   7  11        1.44        0.18      1.04 o 
   5   7  11       50.44       56.39      3.21 o 
  -7   8  11        4.50        6.30      1.41 o 
  -6   8  11        8.67        8.42      2.18 o 
  -5   8  11       46.72       50.01      3.53 o 
  -4   8  11       64.43       64.88      2.16 o 
  -3   8  11       88.59       89.42      3.18 o 
  -2   8  11       59.60       58.37      2.06 o 
  -1   8  11       20.02       22.96      1.73 o 
   0   8  11      231.48      230.25      3.66 o 
   1   8  11        4.23        2.67      0.70 o 
   2   8  11        0.24        0.00      0.57 o 
   3   8  11        9.60       13.14      1.75 o 
   4   8  11        0.08        1.32      1.15 o 
  -6   9  11      101.06      120.38      3.94 o 
  -5   9  11        0.55        0.22      0.89 o 
  -4   9  11        8.27        5.49      0.98 o 
  -3   9  11       12.37       13.10      1.26 o 
  -2   9  11       47.25       44.62      1.88 o 
  -1   9  11        8.80       10.33      1.13 o 
   0   9  11       21.08       21.74      1.26 o 
   1   9  11       15.60       13.63      1.10 o 
   2   9  11       54.43       55.23      1.85 o 
   3   9  11        8.47       10.28      1.43 o 
  -5  10  11       11.10        9.09      1.22 o 
  -4  10  11        5.17        5.03      0.99 o 
  -3  10  11        0.04        0.20      0.66 o 
  -2  10  11        5.85        9.23      1.16 o 
  -1  10  11       11.93       12.70      3.63 o 
   0  10  11       91.20       93.66      2.40 o 
   1  10  11       21.88       27.93      1.47 o 
   2  10  11       71.84       74.43      2.22 o 
  -3  11  11        0.11        0.51      0.75 o 
  -2  11  11       10.46       15.48      2.51 o 
  -1  11  11        0.18        0.10      0.83 o 
   0  11  11        1.58        1.08      0.73 o 
 -10   0  12        3.09        3.03      1.13 o 
  -8   0  12      232.58      234.35      5.13 o 
  -6   0  12      224.55      208.48      4.35 o 
  -4   0  12       48.40       54.25      1.93 o 
  -2   0  12        2.72        0.63      0.57 o 
   0   0  12      245.83      264.71      4.98 o 
   2   0  12     1523.02     1502.77     19.62 o 
   4   0  12       34.04       34.72      2.16 o 
   6   0  12       10.53       10.88      2.33 o 
 -10   1  12        0.38        1.14      0.82 o 
  -9   1  12        0.12        2.48      0.87 o 
  -8   1  12       68.57       75.05      2.31 o 
  -7   1  12       85.63       89.25      2.02 o 
  -6   1  12       87.66       91.77      1.95 o 
  -5   1  12       49.14       48.06      1.34 o 
  -4   1  12        0.01        0.18      0.38 o 
  -3   1  12       48.37       52.16      1.29 o 
  -2   1  12        7.53       10.48      0.69 o 
  -1   1  12        5.15        4.45      0.57 o 
   0   1  12        0.34        0.00      0.47 o 
   1   1  12      644.16      666.34      7.03 o 
   2   1  12      435.33      437.14      5.30 o 
   3   1  12      217.71      223.87      4.16 o 
   4   1  12       70.72       69.41      2.34 o 
   5   1  12       15.51       14.76      1.65 o 
   6   1  12        0.17        0.24      0.83 o 
  -9   2  12       17.16       20.72      1.27 o 
  -8   2  12       43.13       44.65      2.83 o 
  -7   2  12        0.58        0.00      0.53 o 
  -6   2  12      104.62      110.47      2.96 o 
  -5   2  12      191.03      187.27      3.37 o 
  -4   2  12      437.37      410.97      5.53 o 
  -3   2  12       13.99       11.37      0.87 o 
  -2   2  12      201.29      196.48      3.29 o 
  -1   2  12      139.08      144.58      2.77 o 
   0   2  12     1308.82     1275.42     13.62 o 
   1   2  12       69.25       66.63      1.97 o 
   2   2  12      127.81      127.74      2.91 o 
   3   2  12      604.18      619.30      9.97 o 
   4   2  12      421.67      428.40      6.56 o 
   5   2  12       10.29       11.36      1.30 o 
   6   2  12        1.16        1.82      1.01 o 
  -9   3  12        0.11        1.20      0.77 o 
  -8   3  12       21.54       23.16      2.18 o 
  -7   3  12       37.91       38.45      1.66 o 
  -6   3  12        4.21        3.49      0.71 o 
  -5   3  12      108.87      100.66      2.41 o 
  -4   3  12      322.82      327.64      4.76 o 
  -3   3  12       12.87       12.62      0.95 o 
  -2   3  12        0.98        0.35      0.50 o 
  -1   3  12       34.07       38.51      1.99 o 
   0   3  12      558.52      546.80      9.00 o 
   1   3  12       99.54      106.40      5.59 o 
   2   3  12        3.69        3.50      1.21 o 
   3   3  12        4.73        4.97      1.28 o 
   4   3  12       54.21       54.25      2.73 o 
   5   3  12       77.02       74.05      3.45 o 
   6   3  12       10.55       11.86      1.84 o 
  -9   4  12        0.45        0.28      0.70 o 
  -8   4  12       23.85       23.85      1.48 o 
  -7   4  12        0.17        0.33      0.82 o 
  -6   4  12       30.57       31.04      1.90 o 
  -5   4  12        0.20        0.79      0.71 o 
  -4   4  12       89.45       92.57      3.94 o 
  -3   4  12      330.46      331.81     10.05 o 
  -2   4  12     1292.55     1246.50     16.79 o 
  -1   4  12      333.97      326.10      6.24 o 
   0   4  12        0.27        0.67      0.84 o 
   1   4  12      209.49      204.74      5.16 o 
   2   4  12       74.50       70.45      2.87 o 
   3   4  12        1.20        1.31      0.98 o 
   4   4  12       50.72       45.83      2.65 o 
   5   4  12       88.68       88.55      3.65 o 
   6   4  12       25.02       24.55      2.32 o 
  -9   5  12        3.76        7.18      1.14 o 
  -8   5  12        1.27        0.92      0.70 o 
  -7   5  12       16.27       14.19      1.21 o 
  -6   5  12        0.41        0.15      0.71 o 
  -5   5  12       14.80       16.82      1.48 o 
  -4   5  12       21.90       18.05      1.50 o 
  -3   5  12      228.64      223.80      4.99 o 
  -2   5  12     1394.42     1431.15     19.07 o 
  -1   5  12        1.42        1.23      0.85 o 
   0   5  12       33.70       36.62      2.11 o 
   1   5  12       34.05       28.86      1.98 o 
   2   5  12        4.33        4.19      1.18 o 
   3   5  12        0.16        0.00      0.82 o 
   4   5  12       86.41       80.44      3.44 o 
   5   5  12        1.92        3.68      1.95 o 
  -8   6  12       16.69       17.14      1.74 o 
  -7   6  12       14.32       14.61      1.59 o 
  -6   6  12        3.65        3.84      0.99 o 
  -5   6  12       35.41       35.61      2.09 o 
  -4   6  12      341.85      361.96      6.90 o 
  -3   6  12      263.33      269.49      9.59 o 
  -2   6  12      130.83      135.16      3.83 o 
  -1   6  12      140.09      138.90      3.94 o 
   0   6  12      135.03      126.08      3.84 o 
   1   6  12       24.86       26.98      2.39 o 
   2   6  12        1.02        3.24      1.34 o 
   3   6  12        2.13        2.30      1.17 o 
   4   6  12        0.24        0.71      1.14 o 
   5   6  12        4.49        3.47      1.38 o 
  -8   7  12       12.50       17.53      4.15 o 
  -7   7  12        2.01        3.03      1.11 o 
  -6   7  12        0.01        0.05      0.85 o 
  -5   7  12       63.46       66.35      3.75 o 
  -4   7  12      132.54      135.77      3.95 o 
  -3   7  12       38.99       38.41      2.21 o 
  -2   7  12       66.25       75.58      2.96 o 
  -1   7  12       66.70       70.22      2.89 o 
   0   7  12       97.93       92.34      3.31 o 
   1   7  12       13.81       17.88      1.32 o 
   2   7  12        1.65        2.94      1.11 o 
   3   7  12        1.31        5.04      1.35 o 
   4   7  12        3.92        2.09      1.31 o 
  -7   8  12        0.07        1.08      1.28 o 
  -6   8  12      159.69      173.09      4.83 o 
  -5   8  12      147.37      163.53      4.58 o 
  -4   8  12       16.44       15.11      1.47 o 
  -3   8  12      224.24      241.38      6.25 o 
  -2   8  12       64.06       64.49      2.85 o 
  -1   8  12       22.09       24.93      1.53 o 
   0   8  12       28.12       34.58      1.84 o 
   1   8  12        4.95        5.31      0.97 o 
   2   8  12       12.09        8.77      1.52 o 
   3   8  12        9.36       10.15      1.83 o 
  -6   9  12       11.25        9.11      1.57 o 
  -5   9  12        0.01        0.00      0.99 o 
  -4   9  12       15.18       19.84      1.47 o 
  -3   9  12        8.05        8.07      1.45 o 
  -2   9  12       12.97        9.81      1.49 o 
  -1   9  12        0.00        0.11      0.71 o 
   0   9  12        2.15        2.54      0.74 o 
   1   9  12        2.84        4.34      0.84 o 
   2   9  12       39.88       35.27      2.52 o 
   3   9  12       15.33       22.55      3.59 o 
  -4  10  12        0.02        0.16      0.83 o 
  -3  10  12       17.74       19.28      1.94 o 
  -2  10  12        3.66        5.13      1.16 o 
  -1  10  12        1.39        1.03      0.88 o 
   0  10  12        3.12        2.08      0.96 o 
   1  10  12       10.74       10.10      1.10 o 
  -9   0  13        1.37        0.00      1.13 o 
  -7   0  13      381.63      394.50      8.00 o 
  -5   0  13      158.54      158.04      4.28 o 
  -3   0  13        7.56       10.23      1.03 o 
  -1   0  13      122.41      120.44      3.10 o 
   1   0  13     1579.36     1676.45     23.57 o 
   3   0  13      204.67      198.67      4.82 o 
   5   0  13       56.95       61.82      4.13 o 
  -9   1  13       29.52       37.60      1.87 o 
  -8   1  13      108.74      114.07      2.90 o 
  -7   1  13        7.26        8.66      1.00 o 
  -6   1  13      126.60      132.77      2.90 o 
  -5   1  13       22.28       17.68      1.26 o 
  -4   1  13        0.25        1.19      0.52 o 
  -3   1  13       29.78       26.60      1.20 o 
  -2   1  13       45.36       43.59      1.42 o 
  -1   1  13        0.83        0.06      0.53 o 
   0   1  13       91.49       76.20      2.75 o 
   1   1  13      207.29      224.04      3.38 o 
   2   1  13        0.03        0.00      0.68 o 
   3   1  13       65.60       71.62      2.37 o 
   4   1  13       37.99       35.31      1.84 o 
   5   1  13        0.01        0.11      0.78 o 
   6   1  13        5.26        6.97      2.11 o 
  -9   2  13       60.62       63.68      2.35 o 
  -8   2  13        2.50        1.45      0.74 o 
  -7   2  13        2.41        2.46      0.74 o 
  -6   2  13       10.36        8.39      0.97 o 
  -5   2  13       57.53       59.10      1.88 o 
  -4   2  13      172.70      165.12      3.14 o 
  -3   2  13        6.51        6.92      0.79 o 
  -2   2  13        0.66        1.13      0.58 o 
  -1   2  13      435.81      458.58      6.08 o 
   0   2  13      131.51      132.68      3.64 o 
   1   2  13      198.06      198.76      4.74 o 
   2   2  13       29.17       34.21      2.16 o 
   3   2  13      266.75      289.96      6.40 o 
   4   2  13       33.31       32.37      5.16 o 
   5   2  13        6.51        4.69      1.63 o 
  -9   3  13        9.02       12.06      1.28 o 
  -8   3  13        0.96        1.63      0.77 o 
  -7   3  13        7.80        6.53      0.93 o 
  -6   3  13        3.33        1.33      0.65 o 
  -5   3  13        2.55        2.50      0.69 o 
  -4   3  13      314.16      312.98      4.73 o 
  -3   3  13       16.96       12.85      1.68 o 
  -2   3  13       15.84       12.09      1.28 o 
  -1   3  13      587.97      594.03      9.48 o 
   0   3  13       86.44       83.26      2.93 o 
   1   3  13        6.83        4.67      1.13 o 
   2   3  13       44.54       40.60      2.35 o 
   3   3  13       18.22       18.36      1.83 o 
   4   3  13        0.10        0.55      1.06 o 
   5   3  13       39.48       40.42      2.69 o 
  -9   4  13        4.50        5.86      1.09 o 
  -8   4  13        0.64        0.61      0.68 o 
  -7   4  13        3.40        2.75      0.78 o 
  -6   4  13       11.18       12.27      1.08 o 
  -5   4  13        2.60        2.23      0.99 o 
  -4   4  13      152.99      149.67      3.94 o 
  -3   4  13       34.42       36.97      2.01 o 
  -2   4  13      133.73      138.45      3.81 o 
  -1   4  13       49.26       57.19      2.68 o 
   0   4  13       10.10        7.59      1.23 o 
   1   4  13        2.85        2.44      1.27 o 
   2   4  13       46.63       46.70      2.54 o 
   3   4  13       15.70       15.30      1.80 o 
   4   4  13        4.85        2.78      1.28 o 
   5   4  13       78.24       77.54      3.57 o 
  -8   5  13        1.57        1.73      0.96 o 
  -7   5  13        1.22        0.45      1.91 o 
  -6   5  13        3.86        3.49      1.09 o 
  -5   5  13       22.94       27.30      1.88 o 
  -4   5  13        0.89        1.15      2.30 o 
  -3   5  13       31.56       32.75      1.99 o 
  -2   5  13        0.61        0.84      0.80 o 
  -1   5  13       10.64       14.74      1.52 o 
   0   5  13       18.79       17.95      2.21 o 
   1   5  13        6.33        7.22      2.43 o 
   2   5  13        6.83        6.60      1.27 o 
   3   5  13        4.22        3.99      2.89 o 
   4   5  13       39.27       40.56      2.70 o 
   5   5  13        2.43        4.94      1.55 o 
  -8   6  13       10.02       11.37      1.57 o 
  -7   6  13        0.71        0.77      0.91 o 
  -6   6  13        0.37        0.70      1.88 o 
  -5   6  13       45.27       49.18      2.44 o 
  -4   6  13        9.38        9.00      1.36 o 
  -3   6  13      103.40      111.37      3.57 o 
  -2   6  13        4.22        2.19      1.85 o 
  -1   6  13       76.53       66.98      2.80 o 
   0   6  13        0.03        0.00      0.73 o 
   1   6  13        1.89        2.17      1.02 o 
   2   6  13       13.12       13.92      1.81 o 
   3   6  13        5.17        5.03      1.34 o 
   4   6  13       32.03       37.75      2.73 o 
  -7   7  13        0.10        0.00      0.83 o 
  -6   7  13        0.34        0.40      0.94 o 
  -5   7  13       61.19       66.36      2.87 o 
  -4   7  13      177.35      186.42      4.85 o 
  -3   7  13        0.01        0.00      0.76 o 
  -2   7  13        8.35        9.57      1.41 o 
  -1   7  13        0.01        0.00      0.73 o 
   0   7  13       64.38       48.26      4.01 o 
   1   7  13       27.01       23.02      2.01 o 
   2   7  13       14.77       12.34      1.72 o 
   3   7  13        5.71        7.09      1.53 o 
  -6   8  13       26.36       30.38      3.49 o 
  -5   8  13       45.33       48.73      2.59 o 
  -4   8  13        8.70        7.51      1.36 o 
  -3   8  13       32.35       24.57      5.64 o 
  -2   8  13        3.28        2.54      1.70 o 
  -1   8  13        0.08        0.08      0.87 o 
   0   8  13        6.73        3.24      1.24 o 
   1   8  13        6.17        7.09      1.47 o 
   2   8  13        5.86        5.70      1.42 o 
   3   8  13        1.84        1.62      1.50 o 
  -5   9  13        0.01        1.09      1.09 o 
  -4   9  13        5.80        6.84      2.32 o 
  -3   9  13        0.38        0.14      0.97 o 
  -2   9  13        1.84        3.30      1.61 o 
  -1   9  13        0.34        0.00      1.05 o 
   0   9  13        2.38        1.12      0.86 o 
   1   9  13        0.00        0.02      0.79 o 
   2   9  13       24.84       28.07      3.83 o 
  -3  10  13        2.29        0.88      1.14 o 
  -2  10  13        0.87        1.09      1.37 o 
  -1  10  13        4.74        6.81      1.21 o 
   0  10  13        8.32        9.66      1.82 o 
  -8   0  14       99.34       93.07      4.74 o 
  -6   0  14      201.51      201.06      6.66 o 
  -4   0  14       69.35       54.85      2.12 o 
  -2   0  14       52.35       46.60      1.99 o 
   0   0  14      151.77      139.57      3.62 o 
   2   0  14       37.65       36.79      2.13 o 
   4   0  14       58.53       69.50      4.28 o 
  -9   1  14        6.85        7.67      0.95 o 
  -8   1  14        8.31        8.61      1.09 o 
  -7   1  14        4.24        2.52      0.85 o 
  -6   1  14      163.06      150.07      3.97 o 
  -5   1  14        0.29        0.00      0.56 o 
  -4   1  14      132.56      107.43      2.50 o 
  -3   1  14      182.00      171.33      3.21 o 
  -2   1  14        8.16        9.09      0.95 o 
  -1   1  14        1.19        0.26      0.56 o 
   0   1  14       68.31       74.46      2.16 o 
   1   1  14       15.98       14.68      2.62 o 
   2   1  14       62.28       57.72      2.60 o 
   3   1  14       22.85       23.79      4.86 o 
   4   1  14        1.12        0.00      1.00 o 
   5   1  14        0.00        0.52      1.54 o 
  -9   2  14       32.31       33.71      2.03 o 
  -8   2  14       25.29       25.08      1.56 o 
  -7   2  14       43.18       40.46      2.86 o 
  -6   2  14      196.13      198.29      3.76 o 
  -5   2  14        4.74        4.26      0.78 o 
  -4   2  14        1.08        2.39      1.22 o 
  -3   2  14      133.14      121.50      3.22 o 
  -2   2  14      303.97      278.12      4.40 o 
  -1   2  14       97.23      100.75      3.15 o 
   0   2  14        1.49        0.47      0.86 o 
   1   2  14       31.23       25.80      1.88 o 
   2   2  14       64.87       54.42      2.63 o 
   3   2  14        1.79        1.17      1.08 o 
   4   2  14        0.25        0.00      1.11 o 
   5   2  14       10.45        9.69      3.43 o 
  -8   3  14        1.63        2.41      0.82 o 
  -7   3  14       35.31       36.91      2.68 o 
  -6   3  14        0.00        0.70      0.60 o 
  -5   3  14        0.02        0.51      0.62 o 
  -4   3  14       75.56       67.02      2.02 o 
  -3   3  14        4.99        3.13      1.00 o 
  -2   3  14      340.08      315.48      6.18 o 
  -1   3  14       13.60       18.96      2.79 o 
   0   3  14       32.36       27.68      1.87 o 
   1   3  14        0.83        0.00      0.82 o 
   2   3  14       21.59       20.80      2.46 o 
   3   3  14        0.81        0.76      1.08 o 
   4   3  14        7.30        4.61      1.30 o 
   5   3  14        3.78        2.22      2.18 o 
  -8   4  14       18.31       16.65      1.37 o 
  -7   4  14       23.08       27.55      1.56 o 
  -6   4  14        0.26        0.88      0.82 o 
  -5   4  14        9.77       10.17      1.98 o 
  -4   4  14      123.53      124.74      3.67 o 
  -3   4  14       40.53       44.45      2.24 o 
  -2   4  14       13.44       12.90      1.45 o 
  -1   4  14      195.99      184.38      4.65 o 
   0   4  14       42.88       37.32      2.19 o 
   1   4  14        4.11        3.49      1.12 o 
   2   4  14       29.17       32.70      3.94 o 
   3   4  14       10.18       14.30      1.83 o 
   4   4  14       16.51       13.80      3.05 o 
  -8   5  14        0.27        0.68      1.01 o 
  -7   5  14        9.52        9.98      1.57 o 
  -6   5  14        5.04        4.39      1.17 o 
  -5   5  14        1.11        1.08      1.41 o 
  -4   5  14        1.95        0.67      0.88 o 
  -3   5  14       26.34       29.58      2.17 o 
  -2   5  14      131.89      128.47      4.79 o 
  -1   5  14       91.72       93.49      3.33 o 
   0   5  14       48.13       40.83      2.39 o 
   1   5  14        2.68        1.98      1.02 o 
   2   5  14       36.63       32.07      3.62 o 
   3   5  14        4.29        3.21      1.98 o 
   4   5  14        0.45        0.60      1.25 o 
  -7   6  14        1.67        1.27      0.95 o 
  -6   6  14        9.29       11.14      1.56 o 
  -5   6  14        1.58        3.21      1.12 o 
  -4   6  14        5.47        2.44      0.96 o 
  -3   6  14       45.36       43.15      2.33 o 
  -2   6  14       33.32       35.69      2.21 o 
  -1   6  14        0.00        0.00      0.77 o 
   0   6  14       10.41       11.77      2.17 o 
   1   6  14       10.20        7.00      1.43 o 
   2   6  14       15.69       16.41      1.90 o 
   3   6  14       15.74       20.95      2.21 o 
  -7   7  14        2.00        1.51      1.12 o 
  -6   7  14        4.13        3.11      1.14 o 
  -5   7  14        0.36        0.00      0.84 o 
  -4   7  14       20.15       18.21      1.80 o 
  -3   7  14       15.50       13.87      1.64 o 
  -2   7  14        6.73        7.29      2.12 o 
  -1   7  14       26.39       32.91      2.25 o 
   0   7  14       33.38       29.57      2.21 o 
   1   7  14       97.15      105.33      5.99 o 
   2   7  14       10.05       10.25      1.76 o 
   3   7  14        0.85        0.00      1.23 o 
  -6   8  14        0.01        0.46      1.10 o 
  -5   8  14       41.21       41.52      2.68 o 
  -4   8  14       23.81       26.32      2.08 o 
  -3   8  14       47.94       47.83      3.43 o 
  -2   8  14        0.12        1.46      1.07 o 
  -1   8  14        0.91        1.64      1.09 o 
   0   8  14       22.15       20.59      2.05 o 
   1   8  14       11.39       12.53      1.77 o 
   2   8  14        8.92        9.81      2.82 o 
  -4   9  14        0.00        0.05      0.96 o 
  -3   9  14       15.60       17.69      1.90 o 
  -2   9  14        2.56        4.25      1.29 o 
  -1   9  14        2.31        2.10      1.20 o 
   0   9  14        5.63        5.70      1.42 o 
  -7   0  15       12.38       14.20      2.27 o 
  -5   0  15       37.40       23.97      2.41 o 
  -3   0  15       40.46       29.50      2.56 o 
  -1   0  15        0.06        0.75      0.74 o 
   1   0  15        2.30        3.31      1.04 o 
   3   0  15        8.94        6.95      1.95 o 
  -8   1  15       23.79       19.28      3.75 o 
  -7   1  15        0.03        0.00      0.67 o 
  -6   1  15        0.96        1.58      0.72 o 
  -5   1  15      112.02      102.73      2.57 o 
  -4   1  15       55.14       48.81      1.77 o 
  -3   1  15       17.20       17.00      1.16 o 
  -2   1  15        0.80        1.10      0.66 o 
  -1   1  15       49.40       49.87      1.82 o 
   0   1  15       25.99       22.71      1.67 o 
   1   1  15       11.14       12.57      2.89 o 
   2   1  15        0.18        0.99      0.93 o 
   3   1  15        3.78        3.96      1.26 o 
   4   1  15       25.17       33.54      3.49 o 
  -8   2  15       23.23       20.39      1.46 o 
  -7   2  15        3.16        1.61      0.78 o 
  -6   2  15       12.21       12.27      1.13 o 
  -5   2  15        2.97        2.36      0.72 o 
  -4   2  15       50.99       53.21      2.38 o 
  -3   2  15        2.36        0.88      0.65 o 
  -2   2  15        3.43        3.20      0.95 o 
  -1   2  15        3.83        2.13      0.90 o 
   0   2  15       53.55       54.07      2.44 o 
   1   2  15        3.00        1.46      1.00 o 
   2   2  15      121.77      126.54      4.06 o 
   3   2  15       25.47       28.01      2.57 o 
   4   2  15        0.12        0.35      1.34 o 
  -8   3  15        0.07        0.24      0.78 o 
  -7   3  15       12.73       11.85      1.52 o 
  -6   3  15       20.37       21.96      1.40 o 
  -5   3  15       40.48       41.48      2.21 o 
  -4   3  15        8.58        4.07      1.63 o 
  -3   3  15       76.95       76.99      2.86 o 
  -2   3  15        0.07        2.38      0.96 o 
  -1   3  15        5.62        6.98      2.01 o 
   0   3  15        1.28        0.23      0.78 o 
   1   3  15        4.31        2.64      1.09 o 
   2   3  15       43.76       51.64      4.10 o 
   3   3  15        3.54        4.45      1.37 o 
   4   3  15        7.42        9.92      2.08 o 
  -8   4  15       10.02        9.64      1.51 o 
  -7   4  15        2.84        3.87      1.19 o 
  -6   4  15       12.83       13.82      1.59 o 
  -5   4  15       21.22       18.66      2.63 o 
  -4   4  15        1.66        3.80      1.13 o 
  -3   4  15       10.58        9.54      1.34 o 
  -2   4  15        4.44        4.08      1.09 o 
  -1   4  15        1.10        1.61      0.97 o 
   0   4  15       15.83       15.02      1.64 o 
   1   4  15       24.46       31.13      2.21 o 
   2   4  15       85.24       83.03      4.52 o 
   3   4  15        6.98        7.65      1.57 o 
  -7   5  15       10.33       12.72      3.52 o 
  -6   5  15       20.22       23.45      1.92 o 
  -5   5  15       10.28       12.59      1.62 o 
  -4   5  15       81.05       90.16      3.39 o 
  -3   5  15        0.67        0.53      0.94 o 
  -2   5  15        0.41        0.75      1.48 o 
  -1   5  15       88.63       88.60      3.30 o 
   0   5  15       79.01       82.74      5.47 o 
   1   5  15       18.60       20.03      1.98 o 
   2   5  15       17.82       20.21      2.12 o 
   3   5  15        3.18        2.33      1.61 o 
  -7   6  15       12.45       12.26      1.73 o 
  -6   6  15        0.38        1.10      1.02 o 
  -5   6  15       34.68       40.43      2.41 o 
  -4   6  15       30.92       30.83      2.12 o 
  -3   6  15       38.08       40.28      3.85 o 
  -2   6  15       28.37       25.61      2.05 o 
  -1   6  15       33.04       31.84      2.26 o 
   0   6  15       24.15       25.16      2.14 o 
   1   6  15        6.20        3.92      1.33 o 
   2   6  15        9.32        8.52      1.99 o 
  -6   7  15       25.50       33.22      2.37 o 
  -5   7  15       29.62       35.44      2.38 o 
  -4   7  15        2.58        3.27      1.13 o 
  -3   7  15       24.98       22.93      2.75 o 
  -2   7  15        0.40        0.00      0.92 o 
  -1   7  15       10.10       10.52      1.66 o 
   0   7  15        1.19        0.00      1.03 o 
   1   7  15       21.14       23.45      2.22 o 
   2   7  15       16.20       14.39      2.01 o 
  -4   8  15        0.39        0.00      0.92 o 
  -3   8  15       42.65       44.07      2.69 o 
  -2   8  15       27.35       31.09      5.09 o 
  -1   8  15        7.35        6.75      1.67 o 
   0   8  15        2.26        4.27      1.66 o 
  -6   0  16       22.37       23.57      2.59 o 
  -4   0  16      120.74      100.23      4.57 o 
  -2   0  16      150.51      141.48      5.41 o 
   0   0  16       70.28       59.38      3.61 o 
  -8   1  16        8.67        7.62      1.47 o 
  -7   1  16       24.62       22.07      1.88 o 
  -6   1  16       17.37       10.37      1.47 o 
  -5   1  16        4.71        5.05      1.13 o 
  -4   1  16       13.33       10.19      1.35 o 
  -3   1  16        3.96        7.11      1.21 o 
  -2   1  16       17.80       18.68      1.29 o 
  -1   1  16       36.90       33.77      1.99 o 
   0   1  16       37.21       36.20      2.11 o 
   1   1  16       13.23        8.38      1.42 o 
   2   1  16        1.51        1.11      1.16 o 
   3   1  16        1.27        0.00      1.40 o 
  -8   2  16        0.19        1.64      0.83 o 
  -7   2  16        0.00        0.80      0.79 o 
  -6   2  16       23.27       16.72      1.31 o 
  -5   2  16        7.09        5.74      0.94 o 
  -4   2  16       28.33       27.24      1.82 o 
  -3   2  16        0.07        1.28      0.92 o 
  -2   2  16       24.46       17.26      1.57 o 
  -1   2  16        4.20        6.10      1.20 o 
   0   2  16       93.45       89.38      3.22 o 
   1   2  16        9.19        7.47      1.70 o 
   2   2  16       45.47       55.60      2.82 o 
   3   2  16       18.81       25.50      2.19 o 
  -7   3  16        2.06        0.32      0.76 o 
  -6   3  16        1.22        1.47      1.02 o 
  -5   3  16       11.57       13.66      1.54 o 
  -4   3  16       26.49       27.46      2.07 o 
  -3   3  16        0.43        1.57      1.22 o 
  -2   3  16        3.77        1.85      0.93 o 
  -1   3  16       54.37       50.67      2.46 o 
   0   3  16        4.77        5.97      2.12 o 
   1   3  16       17.98       18.33      1.90 o 
   2   3  16       55.31       60.87      5.47 o 
   3   3  16       13.90       16.16      2.56 o 
  -7   4  16       48.85       49.89      3.51 o 
  -6   4  16        0.43        0.00      0.93 o 
  -5   4  16        0.67        0.29      0.95 o 
  -4   4  16       15.94       14.49      1.62 o 
  -3   4  16        2.13        0.67      0.93 o 
  -2   4  16        8.76        6.86      1.33 o 
  -1   4  16        2.72        1.91      1.08 o 
   0   4  16        6.38       10.82      1.52 o 
   1   4  16       30.40       34.48      4.95 o 
   2   4  16       17.55       18.20      2.01 o 
  -6   5  16       10.42        7.88      1.76 o 
  -5   5  16        9.93        4.40      1.91 o 
  -4   5  16       17.42       15.16      1.71 o 
  -3   5  16        1.38        2.50      1.41 o 
  -2   5  16        3.20        4.58      1.50 o 
  -1   5  16       31.80       32.54      2.31 o 
   0   5  16       26.65       37.19      2.45 o 
   1   5  16       17.44       14.24      1.83 o 
   2   5  16        3.16        3.70      3.62 o 
  -6   6  16        0.01        0.46      1.11 o 
  -5   6  16       15.05       14.39      1.75 o 
  -4   6  16       16.45       17.37      3.14 o 
  -3   6  16        6.30        8.20      1.52 o 
  -2   6  16       18.71       19.59      1.91 o 
  -1   6  16       44.19       50.51      3.97 o 
   0   6  16        5.61        2.78      1.70 o 
   1   6  16       15.53       13.39      1.87 o 
  -5   7  16       21.34       21.89      2.10 o 
  -4   7  16       15.27       16.13      1.86 o 
  -3   7  16        0.38        0.56      1.04 o 
  -2   7  16        1.78        2.03      2.28 o 
  -1   7  16        9.84       11.09      2.40 o 
   0   7  16        7.60       11.87      1.92 o 
  -7   0  17       39.28       37.41      3.35 o 
  -5   0  17        0.01        0.61      1.28 o 
  -3   0  17        0.07        1.69      1.45 o 
  -1   0  17        9.95        9.48      1.86 o 
  -7   1  17        0.00        0.07      1.06 o 
  -6   1  17        5.46        3.83      1.24 o 
  -5   1  17        6.50        5.88      1.72 o 
  -4   1  17       16.99       21.99      1.78 o 
  -3   1  17       22.53       21.13      2.24 o 
  -2   1  17       91.87       92.84      4.68 o 
  -1   1  17        8.26        4.01      1.60 o 
   0   1  17        0.12        1.13      1.51 o 
   1   1  17        0.13        2.33      1.45 o 
  -7   2  17        7.33        8.44      1.50 o 
  -6   2  17       16.92       18.11      1.75 o 
  -5   2  17       18.19       20.34      1.92 o 
  -4   2  17       12.88        8.41      2.57 o 
  -3   2  17        0.34        0.83      0.91 o 
  -2   2  17        1.11        1.13      1.01 o 
  -1   2  17        0.26        0.00      0.87 o 
   0   2  17        2.64        1.78      1.08 o 
   1   2  17        6.87        5.27      1.33 o 
   2   2  17        9.29       12.16      1.79 o 
  -7   3  17       25.68       28.56      2.17 o 
  -6   3  17        1.53        2.77      1.24 o 
  -5   3  17       14.31       17.07      2.50 o 
  -4   3  17        6.69        6.48      1.31 o 
  -3   3  17       47.81       41.63      3.88 o 
  -2   3  17       12.27        8.66      1.41 o 
  -1   3  17       27.77       26.27      2.02 o 
   0   3  17        0.04        1.09      1.12 o 
   1   3  17        3.33        2.25      1.16 o 
   2   3  17        2.32        3.95      1.37 o 
  -6   4  17       13.10       12.44      1.69 o 
  -5   4  17       15.33       19.98      1.91 o 
  -4   4  17       12.65       11.90      2.24 o 
  -3   4  17       25.47       33.44      2.26 o 
  -2   4  17       18.70       21.22      1.91 o 
  -1   4  17        0.08        0.00      0.94 o 
   0   4  17      103.98      120.67      4.12 o 
   1   4  17        0.13        0.74      1.17 o 
  -5   5  17       24.64       26.09      2.16 o 
  -4   5  17       33.28       36.58      2.43 o 
  -3   5  17       15.70       18.93      1.92 o 
  -2   5  17       24.02       25.14      2.72 o 
  -1   5  17        0.46        0.00      1.04 o 
   0   5  17       22.50       23.16      2.13 o 
   1   5  17        6.03        6.62      1.60 o 
  -4   6  17        0.08        0.00      1.13 o 
  -3   6  17        4.14        5.57      1.42 o 
  -2   6  17        0.32        0.00      1.14 o 
  -1   6  17       10.96       11.72      2.47 o 
   0   6  17        0.90        1.36      1.30 o 
  -6   0  18       11.97        8.93      2.18 o 
  -4   0  18        2.22        1.31      1.60 o 
  -2   0  18        4.47       11.93      2.18 o 
  -6   1  18       24.32       20.01      1.91 o 
  -5   1  18        6.92        8.20      1.79 o 
  -4   1  18       11.34        9.78      2.15 o 
  -3   1  18        6.64        9.86      2.18 o 
  -2   1  18        2.60        0.81      1.66 o 
  -1   1  18       27.02       36.86      3.20 o 
   0   1  18       20.70       17.86      2.56 o 
  -6   2  18        2.68        2.21      1.75 o 
  -5   2  18       23.05       21.76      2.85 o 
  -4   2  18       15.91       20.74      2.76 o 
  -3   2  18        4.10        5.21      1.83 o 
  -2   2  18        8.34        6.95      2.21 o 
  -1   2  18       26.26       30.08      3.11 o 
   0   2  18       22.07       28.89      3.14 o 
   1   2  18       14.64       20.02      2.91 o 
  -5   3  18        3.02        3.50      1.25 o 
  -4   3  18       41.17       43.93      2.58 o 
  -3   3  18        5.96       11.78      1.64 o 
  -2   3  18       16.17       19.42      1.96 o 
  -1   3  18        7.76        8.66      1.57 o 
   0   3  18       47.85       43.27      2.62 o 
  -5   4  18        0.98        0.00      1.15 o 
  -4   4  18        0.36        0.92      1.13 o 
  -3   4  18       80.95       91.21      3.56 o 
  -2   4  18        0.06        0.00      1.31 o 
  -1   4  18        5.53        5.36      1.60 o 
   0   4  18        2.61        6.21      1.53 o 
  -3   5  18        5.28       10.51      2.68 o 
  -2   5  18        3.19        6.22      1.52 o 
  -5   0  19        1.29        3.29      1.95 o 
  -4   1  19       12.71        9.37      2.27 o 
  -3   1  19       18.74       25.43      3.08 o 
  -2   1  19       13.10       12.45      2.53 o 
  -4   2  19        0.29        0.64      1.92 o 
  -3   2  19        3.01        1.08      1.63 o 
  -2   2  19       28.45       31.71      3.43 o 
  -1   2  19        5.70        4.86      2.01 o 
  -3   3  19       74.60       86.09      5.09 o 
                                                 
